# Supplementary material for: Elucidation of the genetic basis underlying rooting ability in vegetatively propagated chrysanthemum
Source: Hortic Res. 2025 Nov 3;13(2):uhaf289. doi: 10.1093/hr/uhaf289 (PMC12903453; doi:10.1093/hr/uhaf289)
Supplement: Web_Material_uhaf289 [file web_material_uhaf289.zip › Supplementary Tables.xlsx]

## Sheet: Table S1
Table S1 List of 188 chrysanthemum genotypes with corresponding comprehensive evaluation values (D) and mean phenotypic values for all measured traits under both environmental conditions.
Code	Genotypea	Type	D value	Subgroup	TL/cm		AD/mm		SA/cm2		PA/cm2		NT/count		MTL/cm		UFW/g		UDW/g		AL/cm		NR/count		V/cm3
					Y1	Y2	Y1	Y2	Y1	Y2	Y1	Y2	Y1	Y2	Y1	Y2	Y1	Y2	Y1	Y2	Y1	Y2	Y1	Y2	Y1	Y2
1	Dublin	SCC	0.53	G1	43.9	49.8133	0.797933	0.5862	11.162	9.034	3.55267	2.87533	57.5333	50.4667	65.4633	64.58	0.353333	0.295333	0.032	0.034	1.38133	5.23867	33.4667	10.6	0.230333	0.131067
2	Amadea	SCC	0.49	G1	27.1733	39.1736	0.984267	0.759071	8.34	9.20929	2.65533	2.93	25.0667	37.3571	40.9367	47.6179	0.278667	0.357143	0.0286667	0.0397143	1.77333	3.32286	17.8	13.2857	0.205667	0.173286
3	Ahuafei	SCC	0.52	G1	25.8607	49.4893	0.980071	0.696533	7.71786	10.936	2.49929	3.48067	36.5714	44.6667	38.2179	57.4933	0.267143	0.400667	0.023	0.0526667	1.40714	3.38867	20.0714	16.9333	0.185214	0.1936
4	Radost	SCC	0.38	G1	29.5247	18.7093	0.880067	0.727667	9.28267	4.066	2.95267	1.29533	41.7333	28.2667	38.04	33.71	0.254667	0.228	0.0293333	0.0266667	1.07667	2.83333	32.4667	8	0.2362	0.0723333
5	Qifengche	SCC	0.46	G1	21.1853	43.7547	0.963867	0.690133	6.33067	9.20333	2.01867	2.93067	31.7333	41.0667	29.84	65.18	0.271333	0.346667	0.0333333	0.0393333	0.916	2.984	23.1333	16.0667	0.153467	0.157933
6	Baipenghua	SCC	0.51	G1	27.8233	27.0607	1.03393	0.879733	8.93933	7.41067	2.84933	2.35933	35.4667	27.8667	37.8833	38.94	0.346	0.321333	0.036	0.0393333	0.922667	2.178	32.8667	13.1333	0.2364	0.162733
7	Country	SCC	0.59	G1	36.3607	67.222	0.856267	0.593467	9.66533	12.5593	3.07867	3.99867	44.2667	61.4667	43.4267	89.31	0.341333	0.38	0.0393333	0.046	0.989333	3.79133	40.4	19.2667	0.2078	0.1876
8	Zembla Sunny	SCC	0.43	G1	32.402	34.9433	0.814533	0.670333	8.24933	7.28933	2.606	2.32067	40.8667	29.1333	39.1433	45.3633	0.294667	0.294	0.034	0.0393333	0.95	2.264	35.3333	16.6667	0.169933	0.1228
9	Lollipop	SCC	0.59	G1	27.8867	47.1287	0.984667	0.839867	8.52467	12.4307	2.714	3.95667	38.6	46.1333	36.42	57.9433	0.291333	0.474	0.0306667	0.0433333	0.896667	2.26467	34.7333	23	0.2104	0.2638
10	Dante	SCC	0.71	G1	29.866	56.748	0.904133	0.846067	10.7067	15.2187	3.408	4.84333	48.1333	62.0667	38.3367	70.94	0.324667	0.523333	0.0326667	0.0573333	0.955333	3.68667	33.4667	17	0.3214	0.3278
11	Nannong Bingxue	SCC	0.34	G1	36.5627	22.3853	0.7202	0.722667	7.798	5.12933	2.48267	1.63267	42.3333	18.2667	51.9667	27.48	0.234667	0.234667	0.024	0.028	2.02467	1.456	18.0667	17.8667	0.1358	0.0961333
12	Nannong Feiyun	SCC	0.68	G1	59.6227	77.0153	0.734933	0.6246	13.7033	15.1153	4.362	4.812	59.4667	82.4	77.8967	88.56	0.266	0.497333	0.0306667	0.0453333	2.894	2.99067	21.8667	29.6	0.2516	0.238
13	Nannong Luyue	SCC	0.81	G1	61.8307	79.9307	0.8276	0.6452	16.1007	16.08	5.12533	5.11867	69.9333	66.4667	76.82	93.01	0.506667	0.464667	0.0506667	0.0493333	1.43733	2.934	45.1333	28.5333	0.336933	0.259267
14	Nannong Hengjun	SCC	0.59	G1	28.848	48.6353	1.00233	0.764067	9.50333	11.4673	3.02533	3.652	38.8	44	37.53	62.88	0.376	0.422	0.0386667	0.0353333	0.768667	2.13733	38.3333	24.1333	0.239267	0.2196
15	Nannong Xuankui	SCC	0.5	G1	18.4679	40.554	1.04943	0.811067	5.98214	10.3087	1.90357	3.28133	24.4286	45.7333	31.7821	54.54	0.266429	0.379333	0.0308571	0.044	1.06571	2.57933	22.1429	16.8	0.155714	0.212
17	Nannong Wanying	SCC	0.48	G1	28.9653	54.5973	0.850933	0.6204	7.832	10.694	2.77333	3.404	35.2667	57.5333	38.08	67.2333	0.231333	0.366	0.0253333	0.0346667	1.002	3.93067	30.4	15.6	0.172133	0.167867
18	Nannong Lixue	SCC	0.61	G1	43.354	87.3413	0.758267	0.579867	10.432	15.7973	3.32067	5.02933	38	74.0667	55.4633	104.673	0.214	0.422	0.0233333	0.0486667	2.328	5.20667	20.8667	19.3333	0.201067	0.229333
19	Nannong Kaige	SCC	0.42	G1	14.0553	33.838	0.999467	0.864667	3.94267	9.08467	1.25667	2.89133	27.4667	38.6667	23.64	42.1233	0.178667	0.399333	0.0253333	0.042	1.47133	3.276	10.7333	11.4	0.0908667	0.196067
21	Nannong Yunque	SCC	0.55	G1	60.4113	69.3887	0.647867	0.4896	12.2327	10.72	3.89333	3.41267	73.4667	72.8	73.9233	83.6433	0.335333	0.288667	0.0333333	0.032	1.81067	4.292	36.9333	16.7333	0.198733	0.133333
22	Nannong Bianlian	SCC	0.53	G1	39.424	36.864	0.902533	0.726067	11.9213	8.35867	3.78933	2.66067	64.1333	35.5333	54.2533	44.7467	0.397333	0.285333	0.0373333	0.0266667	1.856	2.08067	23.9333	18.5333	0.281333	0.1532
23	Nannong Zhuilv	SCC	0.55	G1	40.912	30.3867	0.957667	0.7836	11.9547	7.39933	3.80467	2.356	59.2667	32.6667	58.1933	38.34	0.408667	0.289333	0.0413333	0.0366667	1.38	1.7	34	19.3333	0.2824	0.1458
24	Nannong Huangjinjia	SCC	0.61	G1	39.6127	77.5873	0.770933	0.561333	9.63067	13.786	3.06667	4.388	51.6	66.4	52.6533	99.0867	0.293933	0.48	0.0346667	0.0486667	2.26667	3.89467	19.3333	21.4667	0.186733	0.196533
25	Nannong Bingjie	SCC	0.63	G1	38.4067	69.2633	0.8834	0.599067	10.5393	13.0187	3.36067	4.14533	61	63.6	50.9433	89.6467	0.362667	0.414667	0.0393333	0.0433333	2.99867	5.28933	13.4	15.5333	0.2348	0.1958
26	Nannong Hongyan	SCC	0.69	G1	43.1927	NA	0.843533	NA	11.4633	NA	3.66467	NA	56	NA	51.7633	NA	0.433333	NA	0.0413333	NA	1.44467	NA	33	NA	0.2436	NA
27	Nannong Guolicheng	SCC	0.69	G1	44.9287	56.55	0.973667	0.7282	13.826	12.9507	4.37	4.12267	69.1333	53.0667	56.6	68.3767	0.465333	0.396	0.038	0.0333333	0.947333	2.61267	48.2	23.8667	0.341	0.237867
28	Nannong Dianshuang	SCC	0.49	G1	35.2707	52.1333	0.8122	0.583067	8.77533	9.45067	3.46	3.008	46.2	43.6	48.8733	68.3933	0.290667	0.298	0.0313333	0.038	3.22667	4.026	11.8667	13.5333	0.175733	0.138333
29	Nannong Nuanyang	SCC	0.52	G1	27.6887	71.6733	0.7738	0.536067	6.72533	12.0593	2.14267	3.83867	34.0667	71.3333	39.51	89.7967	0.234667	0.427333	0.0266667	0.0553333	2.19267	5.278	14	14.6667	0.131267	0.162133
30	Nannong Liebo	SCC	0.61	G1	45.4907	81.0053	0.7236	0.593667	10.1713	14.8293	3.25067	4.72	70.4	82.6	53.4567	100.94	0.268667	0.424	0.0246667	0.0473333	2.28733	4.26467	20.8	19.2667	0.182733	0.218333
32	Nannong Guilian	SCC	0.46	G1	67.994	79.4907	0.769467	0.6288	16.5093	15.5713	5.256	4.95667	44	67.6667	81.8933	98.8533	0.303333	0.424667	0.0306667	0.046	2.40267	3.918	29.0667	22.6667	0.3224	0.2454
33	Nannong Lifeng	SCC	0.68	G1	37.9307	75.934	0.819933	0.728467	9.716	17.5253	3.40133	5.57667	47.7333	83.2	45.6967	99.87	0.274667	0.564667	0.022	0.0513333	1.42133	3.38067	28.6667	24.4667	0.1994	0.3252
35	Nannong Yanzhimei	SCC	0.56	G1	35.6913	70.8527	0.7456	0.638867	8.37133	14.0727	2.66533	4.48	50.5333	72.4	46.01	97.41	0.227333	0.409333	0.0193333	0.0506667	2.26867	3.862	17.4	21.0667	0.157067	0.225133
36	Nannong Xiaocaomei	SCC	0.59	G1	44.528	75.054	0.745533	0.594067	10.412	13.9233	3.314	4.43067	68.6667	73.2	52.9467	90.1633	0.287333	0.384667	0.0266667	0.0433333	2.244	4.81	20.9333	18	0.193867	0.207333
37	Nannong Bingqilin	SCC	0.42	G1	37.0207	43.7073	0.6828	0.6538	7.77733	8.782	2.47733	2.79467	48.8667	33.8	52.91	64.4267	0.258667	0.312667	0.018	0.036	1.91	2.80667	20.0667	17.0667	0.131933	0.1424
38	Nannong Xuefeng	SCC	0.37	G1	25.0507	35.9773	0.7726	0.657	6.30267	7.40667	2.01267	2.358	31.6	29.8667	34.6367	47.5833	0.222	0.265333	0.026	0.036	1.106	2.99467	24.2	12.8667	0.1288	0.123733
39	Nannong Huangguan	SCC	0.6	G1	27.504	49.9873	0.9454	0.867867	8.12267	13.5307	2.58867	4.30733	37	53.8	36.6467	63.9267	0.267333	0.562	0.0213333	0.0473333	1.83267	3.234	15.9333	16.4667	0.193667	0.293467
40	Nannong Xiaojinxing	SCC	0.57	G1	57.178	91.1187	0.598733	0.473533	10.652	13.608	3.39067	4.33133	59.7333	78.1333	76.0233	125.37	0.290667	0.351333	0.0226667	0.0433333	2.00333	4.79933	30.1333	20.2	0.159867	0.1622
42	Nannong Yilv	SCC	0.39	G1	27.6047	56.0987	0.681533	0.543933	5.73333	9.57733	1.82533	3.04933	31.9333	61.8667	43.2	70.0867	0.13	0.326	0.0193333	0.0413333	2.23533	4.656	14.4	14.6667	0.0952667	0.131133
43	Nannong Doulv	SCC	0.53	G1	44.626	71.236	0.665867	0.586	9.21533	13.1167	2.93267	4.17533	52.2667	62.5333	57.3467	101.693	0.178667	0.392667	0.0246667	0.042	2.716	4.86867	17.4667	16.6	0.152867	0.193133
44	Nannong Daixue	SCC	0.6	G1	53.876	74.1513	0.754133	0.5602	12.3673	13.0453	3.93667	4.15133	67.7333	62.9333	67.7567	98.58	0.343333	0.357333	0.0266667	0.0373333	2.10733	3.82	27.5333	21.1333	0.231067	0.183
45	Nannong Binfen	SCC	0.59	G1	39.5136	38.2507	0.837429	0.896571	10.1814	10.4371	3.24071	3.32214	48.8571	42.3571	52.8464	54.62	0.351429	0.501429	0.0301429	0.0457143	2.13	2.15071	19.4286	21.9286	0.213429	0.231
46	Nannong Hengyun	SCC	0.78	G1	48.7107	64.1973	0.9452	0.774733	14.458	15.7027	4.578	4.99733	68.8	62.7333	55.9133	77.4033	0.457333	0.52	0.0326667	0.0526667	1.92	3.53067	25.7333	20	0.3434	0.307467
47	Nannong Songmang	SCC	0.56	G1	40.9273	57.334	0.773267	0.712933	9.97867	12.7707	3.17533	4.06467	33.3333	51.6667	47.09	67.9633	0.284	0.433333	0.0213333	0.0446667	2.612	2.46667	19	25	0.196333	0.228333
48	Nannong Wujin	SCC	0.37	G1	31.4407	30.642	0.811333	0.710667	7.966	6.844	2.53533	2.17933	20.8667	29.7333	40.6933	39.95	0.154667	0.344	0.0126667	0.0306667	2.88933	2.49667	12.4	13.6667	0.1612	0.123067
49	Nannong Lifengche	SCC	0.49	G1	17.646	55.5967	0.938133	0.7144	5.17267	12.3127	1.64667	3.92	21.9333	49.3333	24.93	76.4833	0.216	0.441333	0.0166667	0.0526667	1.00133	4.48933	18.4	13.9333	0.122	0.219267
50	Nannong Xiufengche	SCC	0.41	G1	10.186	48.5613	0.8683	0.748733	3.084	11.2993	0.981	3.59667	18.6	54.3333	14.449	60.2067	0.15	0.459333	0.0162	0.0446667	1.587	3.192	7.1	15.5333	0.0684	0.211067
51	Nannong Yuncui	SCC	0.49	G1	31.4373	73.1867	0.7166	0.59	7.01133	13.5253	2.26267	4.30467	43.9333	61.0667	40.9533	86.8233	0.220667	0.363333	0.02	0.0453333	1.082	3.12533	30.6	23.7333	0.1262	0.200533
52	Nannong Fenmo	SCC	0.42	G1	47.292	42.7967	0.6074	0.615867	8.948	8.13467	2.84867	2.58933	66	47.0667	57.0767	55.79	0.237333	0.318	0.018	0.0286667	4.416	4.376	11.2667	11.2667	0.1364	0.1254
53	Nannong Fentuanzi	SCC	0.68	G1	56.8367	80.3227	0.710667	0.5602	12.5	14.1467	4.04267	4.504	81.6667	69.5333	70.9833	93.65	0.41	0.420667	0.0346667	0.0513333	1.21667	3.55067	47.8	24.3333	0.225467	0.199333
54	Nannong Huangpingpang	SCC	0.34	G1	24.866	35.9007	0.701067	0.709467	5.43533	7.61333	1.73067	2.42333	34.3333	37.8	33.08	46.6633	0.164667	0.292667	0.016	0.0333333	1.54533	3.526	18.4	11.8	0.097	0.132067
55	Chispa purple	SCC	0.4	G1	47.7767	42.672	0.607733	0.558867	9.16133	7.43	2.916	2.366	51.7333	47.2	58.9233	54.95	0.238	0.313333	0.0226667	0.0293333	3.036	3.848	16.3333	11.8667	0.1348	0.105133
56	Jinba	SCC	0.5	G1	46.7093	46.8393	0.731133	0.682	10.6953	10.0447	3.40467	3.19733	73.6	55.3333	56.6	58.1167	0.280667	0.385333	0.024	0.026	1.63667	2.36133	30.4	21.2667	0.1962	0.1726
57	Qinhuai Chunxue	SCC	0.62	G1	27.83	52.728	0.77025	0.8698	6.60417	14.5613	2.10417	4.636	31.5	60.0667	36.4083	62.71	0.209167	0.65	0.0201667	0.07	1.78333	4.43733	17.9167	13.5333	0.128	0.325267
58	Qinhuai Xuelian	SCC	0.48	G1	29.882	65.314	0.694467	0.605333	5.84733	12.4447	1.862	3.96067	29.4667	69.8	50.9167	77.4533	0.190667	0.456	0.0186667	0.052	1.22533	2.33867	26.6	28.9333	0.101133	0.1896
59	Qinhuai Mocha	SCC	0.47	G1	47.8743	64.2013	0.661857	0.5466	10.025	11.116	3.185	3.53867	50.3571	63.3333	66.975	79.7433	0.245	0.289333	0.0214286	0.0286667	2.38143	3.19733	21.2143	22.9333	0.168214	0.154267
60	Posuo Nufang	SCC	0.27	G2	15.1087	19.6787	0.9302	0.8002	4.59067	4.72933	1.398	1.508	24.2667	23.8	17.21	27.9967	0.152	0.239333	0.0153333	0.026	1.56133	2.60533	10	9.13333	0.1022	0.0925333
61	Secai Huoshan	PGC	0.19	G1	9.49	NA	0.903778	NA	2.55778	NA	0.814444	NA	12.4444	NA	15.8678	NA	0.0833333	NA	0.011	NA	1.03111	NA	10.5556	NA	0.0565556	NA
62	Jianyi	PGC	0.15	G1	4.64	NA	0.872375	NA	1.4125	NA	0.4525	NA	4.375	NA	7.08	NA	0.095	NA	0.01375	NA	2.10375	NA	4	NA	0.03575	NA
63	Weifeng Fenjiaren	PGC	0.48	G1	29.6764	NA	0.869214	NA	7.38357	NA	2.35	NA	26.4286	NA	44.0257	NA	0.214286	NA	0.0401429	NA	2.06357	NA	15.4286	NA	0.152071	NA
64	Weifeng Zipao	PGC	0.5	G1	32.9693	NA	0.809333	NA	8.30467	NA	2.64333	NA	28.4	NA	44.7067	NA	0.232	NA	0.0413333	NA	1.694	NA	20.4667	NA	0.1674	NA
65	Weifeng Jinzun	PGC	0.76	G1	36.0767	NA	1.10033	NA	12.3893	NA	3.944	NA	30.3333	NA	40.7133	NA	0.358667	NA	0.0506667	NA	1.822	NA	22.6	NA	0.3422	NA
66	Weifeng Hongxia	PGC	0.49	G1	36.9667	NA	0.7942	NA	9.16533	NA	2.91867	NA	27.1333	NA	49.6367	NA	0.242	NA	0.0253333	NA	2.39933	NA	16.2	NA	0.1818	NA
67	Qixia Gongxun	PGC	0.58	G3	35.99	NA	0.885267	NA	10.0413	NA	3.198	NA	44.8	NA	46.7567	NA	0.328	NA	0.0306667	NA	1.638	NA	22.4667	NA	0.2252	NA
68	Zhongshan Langyue	PGC	0.39	G3	30.3075	37.0147	0.952667	0.553867	9.09833	6.38467	2.895	2.03133	18.8333	43.5333	39.4667	53.1633	0.235	0.190667	0.0276667	0.028	2.24167	3.248	14	13.6667	0.217833	0.0887333
69	Xiqing	PGC	0.64	G1	50.6507	NA	0.775267	NA	12.528	NA	3.988	NA	48.8667	NA	73.01	NA	0.252667	NA	0.038	NA	2.30667	NA	25	NA	0.2486	NA
70	Zhongshan Zichen	PGC	0.55	G3	69.026	62.216	0.606533	0.525867	13.2	9.95	4.60267	3.16733	88	70.6	90.8033	77.1767	0.314	0.264	0.0333333	0.032	2.526	4.10667	27.8667	15.3333	0.201933	0.127933
71	Zhongshan Xuerong	PGC	0.56	G3	51.596	NA	0.691867	NA	11.1667	NA	3.552	NA	64.2	NA	68.35	NA	0.267333	NA	0.0246667	NA	2.22667	NA	24.7333	NA	0.1938	NA
72	Zhongshan Zaoying	PGC	0.5	G3	51.2	41.04	0.745133	0.672733	12.152	8.49533	4.53733	2.70467	63.4667	50.5333	60.5733	51.9	0.329333	0.282	0.028	0.0266667	2.78933	3.02333	19.9333	13.9333	0.228733	0.142733
73	Zhongshan Hongyun	PGC	0.68	G3	55.384	NA	0.7904	NA	13.8087	NA	4.396	NA	44.8667	NA	72.1933	NA	0.273333	NA	0.0366667	NA	2.10533	NA	27.0667	NA	0.275467	NA
74	Zhongshan Jinguan	PGC	0.4	G3	35.962	42.348	0.722667	0.602867	8.15533	7.814	2.602	2.48733	58	47.3333	48.79	58.1233	0.207333	0.223333	0.0193333	0.03	3.128	5.41467	12.1333	8.4	0.1484	0.115933
75	Zhongshan Xinggui	PGC	0.48	G3	28.3793	NA	0.8716	NA	7.76733	NA	2.39867	NA	41.0667	NA	38.81	NA	0.262	NA	0.028	NA	1.58	NA	19.2	NA	0.172667	NA
77	Zhongshan Yanhong	PGC	0.39	G3	26.1833	48.188	0.749933	0.570133	6.67333	8.59133	1.976	2.73467	46.3333	51.2667	44.26	64.61	0.188	0.222667	0.0213333	0.036	1.23533	4.42733	21.6667	11.6	0.123067	0.123333
78	Zhongshan Xiangcheng	PGC	0.3	G3	41.2	27.0113	0.6832	0.704133	9.41867	5.512	2.86067	1.754	49.9333	31.2667	52.4967	48.87	0.248667	0.213333	0.024	0.028	3.14533	5.852	13.6	7.13333	0.174333	0.0926667
79	Zhongshan Jinyang	PGC	0.41	G3	37.0171	32.7393	0.650429	0.566533	7.55143	5.74867	2.40357	1.83	52.2143	37.3333	48.2957	43.4	0.199286	0.198	0.0192857	0.0133333	1.52214	3.73467	25.0714	10.4667	0.123214	0.081
80	Zhongshan Zisongguo	PGC	0.61	G3	53.494	59.61	0.825733	0.625667	13.246	11.6927	4.428	3.72133	78.1333	69.4	65.4867	72.4767	0.354	0.328	0.0293333	0.032	2.47333	4.21067	22.1333	14.7333	0.290133	0.184
81	Zhongshan Zaohong	PGC	0.57	G3	47.984	NA	0.676267	NA	10.806	NA	4.10667	NA	62.2667	NA	58.9033	NA	0.294	NA	0.0293333	NA	2.78867	NA	19.2667	NA	0.195467	NA
82	Qixia Zhaori	PGC	0.45	G3	31.5167	NA	0.8036	NA	7.81	NA	2.48733	NA	59.1333	NA	44.7	NA	0.247333	NA	0.02	NA	1.24133	NA	25.4	NA	0.154933	NA
83	Qixia Chunyu	PGC	0.56	G1	46.9013	NA	0.7234	NA	10.364	NA	3.34267	NA	56.9333	NA	61.8233	NA	0.282	NA	0.0306667	NA	2.432	NA	20.2	NA	0.188733	NA
84	Qixia Guoguang	PGC	0.32	G3	26.0308	NA	0.724	NA	5.60917	NA	1.785	NA	28.8333	NA	35.3567	NA	0.175833	NA	0.016	NA	2.13333	NA	14.5	NA	0.0980833	NA
85	Qixia Mengfen	PGC	0.26	G1	22.1047	NA	0.73	NA	4.92867	NA	1.56933	NA	28.9333	NA	26.57	NA	0.0973333	NA	0.015	NA	1.67667	NA	13.7333	NA	0.0895333	NA
86	Qixia Tianjiao	PGC	0.51	G3	30.8593	53.3	0.830067	0.6376	7.94733	10.622	2.53	3.38133	31.8	55.4	39.5167	66.03	0.176667	0.348	0.0346667	0.0666667	1.65467	2.92933	18.9333	19.8	0.164667	0.170467
87	Qixia Yidianying	PGC	0.45	G1	27.248	NA	0.8942	NA	7.68533	NA	2.44467	NA	21.6667	NA	38.34	NA	0.2	NA	0.0286667	NA	1.718	NA	16.9333	NA	0.175867	NA
88	Zhongshan Xiangli	PGC	0.53	G3	44.0073	NA	0.764533	NA	10.5987	NA	3.376	NA	35.7333	NA	53.5933	NA	0.223333	NA	0.0306667	NA	2.494	NA	18.4	NA	0.2052	NA
89	Zhongshan Xuancai	PGC	0.35	G1	27.5873	NA	0.707067	NA	6.00867	NA	1.912	NA	45	NA	38.71	NA	0.182	NA	0.0206667	NA	1.19267	NA	24.9333	NA	0.106133	NA
90	Zhongshan Caihong	PGC	0.33	G1	33.3287	NA	0.668067	NA	6.77267	NA	2.15467	NA	29.8	NA	50.3133	NA	0.122	NA	0.0166667	NA	2.19467	NA	16.8	NA	0.111267	NA
91	Zhongshan Jiangzi	PGC	0.36	G3	36.2547	NA	0.6426	NA	7.244	NA	2.304	NA	33.5333	NA	51.7433	NA	0.137333	NA	0.022	NA	2.294	NA	16.5333	NA	0.116333	NA
92	Zhongshan Zaozi	PGC	0.2	G3	11.4153	NA	0.833867	NA	2.87533	NA	0.914667	NA	14.7333	NA	16.9033	NA	0.0813333	NA	0.014	NA	0.996667	NA	12.7333	NA	0.0582667	NA
93	Zhongshan Jinrong	PGC	0.34	G3	30.8021	NA	0.705	NA	6.76643	NA	2.155	NA	30.5	NA	42.4571	NA	0.132143	NA	0.0192857	NA	2.42071	NA	13.7857	NA	0.119	NA
94	Zhongshan Sihuo	PGC	0.19	G3	16.6927	NA	0.673867	NA	3.47	NA	1.10467	NA	23.4	NA	23.4833	NA	0.0766667	NA	0.0126667	NA	1.378	NA	12.9333	NA	0.0589333	NA
96	Zhongshan Aihuang	PGC	0.53	G3	51.846	38.858	0.8558	0.639667	13.906	7.922	4.42533	2.522	37.0667	40.2	59.49	63.0433	0.303333	0.250667	0.0396667	0.0333333	2.74867	3.386	19.6	12	0.2994	0.132267
97	Zhongshan Fenkaidi	PGC	0.58	G3	55.094	NA	0.694333	NA	11.9893	NA	3.81667	NA	47.8667	NA	67.0067	NA	0.22	NA	0.034	NA	2.942	NA	20.0667	NA	0.209933	NA
98	Zhongshan Xiaohuangmao	PGC	0.51	G3	34.7353	NA	0.849533	NA	9.20533	NA	2.92867	NA	31.8667	NA	44.8333	NA	0.21	NA	0.0326667	NA	2.334	NA	15.1333	NA	0.1956	NA
99	Zhongshan Chiyan	PGC	0.25	G3	23.6931	NA	0.665692	NA	4.91692	NA	1.56615	NA	23	NA	30.7269	NA	0.0930769	NA	0.0162308	NA	1.48692	NA	16.7692	NA	0.0824615	NA
100	Zhongshan Mohe	PGC	0.39	G3	30.3307	NA	0.736667	NA	6.97933	NA	2.22067	NA	39.0667	NA	42.7067	NA	0.188	NA	0.019	NA	0.916	NA	35.7333	NA	0.129733	NA
101	Zhongshan Ziwei	PGC	0.49	G3	39.3507	NA	0.7538	NA	9.22733	NA	2.938	NA	56.3333	NA	45.66	NA	0.245333	NA	0.0266667	NA	1.62133	NA	25.0667	NA	0.1744	NA
102	Zhongshan Hongyou	PGC	0.56	G3	57.7673	NA	0.638133	NA	11.478	NA	3.65467	NA	63	NA	80.5067	NA	0.264667	NA	0.0233333	NA	2.104	NA	29.1333	NA	0.183	NA
103	Zhongshan Jinkui	PGC	0.41	G3	42.8457	NA	0.591	NA	7.85357	NA	2.50071	NA	47.7857	NA	61.4786	NA	0.193571	NA	0.025	NA	1.84714	NA	23.4286	NA	0.116071	NA
104	Zhongshan Jinweini	PGC	0.56	G3	50.8673	NA	0.6702	NA	10.732	NA	3.40267	NA	82.6667	NA	59.76	NA	0.294	NA	0.0273333	NA	2.14667	NA	24.4667	NA	0.182533	NA
105	Zhongshan Yanghong	PGC	0.46	G3	62.2093	43.0507	0.622733	0.596533	12.1373	7.88133	3.86267	2.51	83.8667	47.2	80.4067	53.7567	0.252	0.230667	0.0266667	0.0266667	1.36733	2.98533	47	14.8	0.19	0.116333
106	Zhongshan Naihuangbao	PGC	0.35	G3	23.3271	NA	0.824929	NA	5.87929	NA	1.90143	NA	38.5714	NA	30.9179	NA	0.187143	NA	0.0178571	NA	1.40143	NA	17.9286	NA	0.120714	NA
107	Jinling Honghe	PGC	0.41	G3	25.4173	67.8527	0.7232	0.541867	5.60067	11.5427	1.79267	3.674	44.6	72.8	33.6333	82.4833	0.168667	0.308667	0.0146667	0.0373333	1.82533	4.874	14.6667	14.2	0.1006	0.157267
108	Jinling Zigui	PGC	0.26	G3	22.7957	NA	0.679429	NA	4.76214	NA	1.51643	NA	34.2143	NA	37.4393	NA	0.142857	NA	0.0122857	NA	1.50214	NA	16	NA	0.0753571	NA
109	Jinling Fenkou	PGC	0.23	G3	20.4025	NA	0.6535	NA	4.1925	NA	1.335	NA	31.1667	NA	34.41	NA	0.11	NA	0.0151667	NA	1.6475	NA	13.0833	NA	0.069	NA
110	Jinling Zishan	PGC	0.27	G3	23.5121	NA	0.703286	NA	5.05714	NA	1.60857	NA	30.7143	NA	33.0286	NA	0.153571	NA	0.0133571	NA	1.52857	NA	15.8571	NA	0.0876429	NA
111	Jinling Huangxiuqiu	PGC	0.5	G3	53.4867	NA	0.6122	NA	10.282	NA	3.27267	NA	74.2667	NA	59.7067	NA	0.247333	NA	0.02	NA	2.97333	NA	18.3333	NA	0.159067	NA
112	Jinling Wanhuang	PGC	0.4	G3	37.1127	NA	0.6738	NA	7.63333	NA	2.428	NA	59	NA	55.7833	NA	0.173333	NA	0.02	NA	1.70933	NA	22.4667	NA	0.126867	NA
113	Jinling Jinxiu	PGC	0.38	G3	32.0025	38.5693	0.725125	0.706429	6.74875	8.37786	2.14875	2.66714	46.125	40.3571	35.705	61.9929	0.14	0.243571	0.017375	0.0328571	1.1875	4.57857	26.625	10.1429	0.115875	0.152143
114	Jinling Xiehuang	PGC	0.4	G3	41.0653	NA	0.616933	NA	7.73667	NA	2.462	NA	74.9333	NA	52.2733	NA	0.18	NA	0.0186667	NA	1.91	NA	22.3333	NA	0.117867	NA
115	Jinling Jinpao	PGC	0.23	G3	17.2683	NA	0.714417	NA	3.67583	NA	1.17083	NA	25.3333	NA	29.5783	NA	0.159167	NA	0.0108333	NA	1.56833	NA	11.5833	NA	0.0641667	NA
116	Jinling Huangli	PGC	0.65	G3	47.9867	NA	0.66	NA	9.7925	NA	3.11667	NA	58.0833	NA	59.9267	NA	0.220833	NA	0.0541667	NA	3.27833	NA	14.8333	NA	0.160083	NA
117	Jinling Huangguan	PGC	0.59	G3	51.0773	49.567	0.6274	0.5908	10.5913	9.066	3.372	2.886	66.3333	48.3	68.6267	67.308	0.245333	0.305	0.0226667	0.0359	2.63533	4.201	20.2667	13.2	0.6994	0.1332
118	Jinling Yuegui	PGC	0.59	G3	30.3107	78.7457	0.827867	0.635286	7.86733	15.7893	2.50467	5.02571	43.9333	79.3571	39.0033	95.2357	0.191333	0.464286	0.018	0.0558571	1.65533	4.62714	19.4	17.7857	0.165133	0.255214
119	Jinling Xiaoye	PGC	0.35	G3	25.0493	35.6727	0.791867	0.684	6.264	7.33867	1.95467	2.33667	37.2667	39	33.3767	49.6367	0.166	0.241333	0.02	0.0326667	1.39733	3.114	18.2667	12.1333	0.126667	0.1224
120	Jinling Meiguijin	PGC	0.72	G3	44.5993	88.764	0.780933	0.621667	10.7407	17.234	3.44533	5.48467	62.0667	89.5333	57.9533	111.897	0.290667	0.502	0.028	0.074	1.84067	5.392	25.3333	17.9333	0.209067	0.2678
121	Jinshizi	TC	0.33	G2	16.8187	51.2093	0.724867	0.568667	3.78933	9.22067	1.206	2.93533	17	50.8667	26.38	65.9733	0.166	0.294667	0.02	0.0306667	0.767333	3.432	23	15.9333	0.0689333	0.135133
122	Fenghuang Zhenyu	TC	0.33	G2	6.364	21.8263	1.4314	0.683875	2.561	4.81375	0.814	1.5325	6.2	28.125	11.569	36.9225	0.157	0.2025	0.0321	0.028625	2.588	4.08	2.7	8.75	0.0905	0.08525
123	Xiaguang Zhuiyu	TC	0.2	G2	4.95833	32.6467	0.739167	0.659667	1.14333	6.79733	0.365	2.16333	7.66667	33.2	8.50417	43.0033	0.08	0.246	0.00841667	0.0293333	0.669167	3.106	7.83333	10.6	0.02125	0.113333
124	Chixian Jinzhu	TC	0.15	G2	8.191	19.2607	0.8211	0.6196	1.974	3.44867	0.629	1.09733	9.4	22	17.107	35.15	0.104	0.162667	0.0118	0.016	1.462	2.57733	7.9	8.26667	0.0409	0.0515333
125	Mokui	TC	0.42	G2	14.495	44.3907	1.00207	0.6264	4.41071	8.70133	1.40429	2.77067	11.2143	50.2667	20.2643	56.33	0.2	0.306	0.0392857	0.0453333	1.94214	4.80733	8.42857	10.0667	0.1075	0.1364
126	Guohua Jinchuangyun	TC	0.29	G2	7.44111	48.8407	0.913	0.4962	2.90444	7.668	0.924444	2.44067	16.6667	48.2	13.7689	57.2733	0.127778	0.277333	0.0221111	0.0253333	1.42556	3.614	5.33333	14.1333	0.0587778	0.101267
127	Lvyi Tianshi	TC	0.25	G2	5.135	25.7453	1.14663	0.639533	1.865	5.12933	0.5925	1.63333	7.625	28.6	8.22625	35.41	0.1375	0.196	0.022375	0.0266667	0.97125	3.41333	5.75	7.86667	0.06075	0.0824
128	Luori Rongjin	TC	0.4	G1	3.50857	72.5407	0.984857	0.569733	1.07714	13.028	0.342857	4.14667	3.85714	71.2	4.96571	97.4333	0.0971429	0.384667	0.0127143	0.0453333	1.28714	3.83	3.14286	20.0667	0.0265714	0.187067
129	Huahong Liulv	TC	0.25	G2	16.548	40.8087	0.640533	0.444067	3.31	6.112	1.05467	1.944	19.6	39.4667	22.33	53.8967	0.188667	0.268	0.0246667	0.028	1.296	3.98933	14.1333	10.8667	0.0528667	0.0737333
130	Hanyuan Shuangxue	TC	0.34	G2	23.7857	47.8693	0.598286	0.615267	4.48571	9.00067	1.42714	2.864	23	50.6	29.7171	58.2867	0.135714	0.341333	0.0115714	0.0393333	2.73571	2.854	10.2857	18.3333	0.0675714	0.1376
131	Yunkai Rizhao	TC	0.24	G2	15.828	25.7233	0.7798	0.638133	3.588	5.18933	1.144	1.652	20.4667	26.6667	19.32	38.2567	0.153333	0.207333	0.0193333	0.0253333	1.06067	3.008	16.1333	9.2	0.072	0.0842667
132	Gushui Caixia	TC	0.31	G2	13.7358	39.4315	0.748333	0.628308	3.16917	7.79615	1.00917	2.48231	11.1667	39.1538	22.94	50.1931	0.135833	0.292308	0.0134167	0.0333846	3.52833	4.89385	4.25	9.76923	0.06	0.125077
133	Wanshan Hongbian	TC	0.31	G2	17.6344	35.266	0.788333	0.5576	4.13556	6.02267	1.31556	1.91533	20.6667	36.6	27.4422	57.92	0.222222	0.297333	0.0221111	0.0306667	3.07444	3.34133	9.33333	12.3333	0.0781111	0.0843333
134	Panlong Pubu	TC	0.17	G2	4.198	25.6236	0.6408	0.585786	3.221	4.48857	1.024	1.42857	18.3	30.6429	5.893	51.73	0.054	0.205714	0.0051	0.0257143	1.019	3.97214	4.4	8.85714	0.0527	0.064
135	Mantian Feiwu	TC	0.24	G2	13.12	20.8907	0.783643	0.769733	4.275	4.90333	1.36071	1.56133	20.5714	23.9333	19.6679	36.72	0.0792857	0.216667	0.0107143	0.0313333	1.62143	2.85133	9.35714	9.46667	0.0826429	0.0938667
136	Guohua Huabaihe	TC	0.23	G2	17.7936	30.302	0.729286	0.499333	5.81286	4.73867	1.85	1.50933	27.7143	33.8	25.0571	44.37	0.120714	0.230667	0.0107143	0.0253333	1.47857	3.17333	14.1429	10.6667	0.108214	0.0592667
137	Fenglin Fengwu	TC	0.26	G2	10.9464	49.0433	0.628214	0.5828	2.09786	8.904	0.668571	2.83533	13.6429	47.9333	18.6286	62.8033	0.0978571	0.275333	0.0108571	0.0313333	2.48357	2.73533	9.5	19.2	0.0342857	0.129933
138	Jinlian Doucai	TC	0.35	G2	18.8764	29.648	0.854357	0.744733	4.94429	6.85	1.57357	2.18	16.5	31.0667	30.2143	44.6133	0.188571	0.311333	0.018	0.0346667	2.48	4.096	7.92857	8.13333	0.104571	0.1278
139	Meihualu	TC	0.2	G2	11.4431	11.5133	0.669538	0.912267	3.19846	3.02333	1.01846	0.962667	18.6923	15.3333	16.7423	16.9467	0.151538	0.196	0.0215385	0.0246667	2.15692	1.34667	6.30769	8.66667	0.0493846	0.066
140	Mushan Ningzi	TC	0.3	G2	23.1186	54.5727	0.768714	0.4882	2.45929	8.38067	0.782143	2.66867	14	57.0667	34.4893	71.8067	0.118571	0.294667	0.0128571	0.028	1.78857	5.36467	13.6429	11.1333	0.0496429	0.103067
141	Zuiwu Taohua	TC	0.28	G2	14.7915	21.9147	0.868	0.7374	3.93077	4.93333	1.25077	1.57	13.6923	26.4	24.4115	34.9867	0.139231	0.258	0.0200769	0.0333333	2.44462	3.50667	6.84615	8	0.0838462	0.0904667
142	Jinbei Dahong	TC	0.23	G2	15.866	22.6093	0.8156	0.697267	2.73733	4.82933	0.872	1.53733	15.7333	28	23.7567	28.8867	0.16	0.234	0.014	0.026	1.19467	2.33933	15.4	10.6667	0.0574	0.0838
143	Jinlong Tengfei	TC	0.26	G2	26.4507	35.7707	0.814533	0.5124	3.19067	5.762	1.01533	1.834	17.9333	37	35.44	51.5067	0.14	0.271333	0.012	0.0233333	1.83133	3.832	15.4667	10.5333	0.0655333	0.0751333
144	Hongrongmu	TC	0.43	G2	18.7831	52.6373	0.698692	0.532267	3.88	8.68467	1.23538	2.76467	22.1538	56.2667	26.75	67.52	0.143077	0.314	0.0646923	0.044	2.04231	4.29067	9.69231	13.1333	0.0661538	0.115467
145	Guanghangong	TC	0.46	G2	28.5336	44.0887	0.844643	0.684667	7.51214	9.468	2.39143	3.012	16.7857	48.3333	39.4393	58.0633	0.230714	0.357333	0.0251429	0.0393333	2.91929	4.03	10.2857	12.7333	0.158571	0.163
146	Jinbo Xiongfeng	TC	0.35	G2	30.2293	30.5913	0.803267	0.645067	7.424	6.122	2.36267	1.94867	27.3333	33.8	49.0833	46.01	0.194667	0.236	0.024	0.028	2.264	2.63733	17.6667	13.2	0.146733	0.0997333
147	Beilu Hongyu	TC	0.3	G2	15.6127	46.2953	0.765267	0.559067	3.52467	8.07933	1.122	2.572	20.1333	45.9333	25.7667	71.27	0.0973333	0.297333	0.013	0.036	1.20867	4.28733	13.8	12.5333	0.0678667	0.113267
148	Damo Feiying	TC	0.31	G2	29.7587	NA	0.682	NA	6.216	NA	1.97933	NA	37.0667	NA	39.8733	NA	0.144	NA	0.014	NA	1.632	NA	20.6667	NA	0.1052	NA
149	Jiumiting	TC	0.23	G2	20.8033	12.551	0.751467	0.7449	4.76067	2.746	1.516	0.874	41.9333	15.9	29.8167	26.211	0.132667	0.201	0.02	0.0323	0.969333	3.275	24.4667	5.7	0.0878667	0.0495
150	Jianliuhong	TC	0.33	G2	11.9954	27.0793	1.16662	0.694933	4.00846	5.83067	1.27538	1.85667	12.2308	30.2667	19.7962	36.3233	0.187692	0.267333	0.0209231	0.0266667	1.56231	3.25067	8.46154	12.0667	0.112692	0.101333
151	Quanxiang Chongtian	TC	0.26	G2	18.7153	32.82	0.654867	0.6362	3.79733	6.33467	1.20933	2.01667	24.4	36.8	25.0767	47.1333	0.107333	0.250667	0.0286667	0.0233333	1.162	3.47533	17.0667	10.3333	0.0623333	0.0999333
152	Quanxiang Shuichang	TC	0.17	G2	12.7523	33.0747	0.606308	0.523133	2.35692	5.526	0.750769	1.76	14.3846	38.3333	20.5	47.0133	0.104615	0.190667	0.0115385	0.014	1.31231	3.52933	11.0769	10.7333	0.0351538	0.0745333
153	Quanxiang Danayan	TC	0.27	G2	7.568	18.018	1.06707	0.8174	2.43067	4.848	0.772667	1.544	8.4	24.2	13.2667	19.318	0.264	0.254	0.0166667	0.0144	1.55533	3.77	6.53333	4.8	0.0644667	0.1046
154	Shengguang Xueji	TC	0.16	G2	8.21462	29.9907	0.746077	0.511067	1.69538	4.74133	0.538462	1.50867	17.1538	32	12.9338	41.17	0.08	0.16	0.0301538	0.009	1.06154	2.43533	7.61538	12.7333	0.0298462	0.0608
155	Guohua Huangzhan	TC	0.33	G2	26.9727	45.1367	0.692133	0.566933	5.78267	8.07533	1.84067	2.57	38.9333	44.5333	35.7933	54.9533	0.174667	0.255333	0.0213333	0.0233333	1.29133	3.27533	22.4667	14.3333	0.100067	0.116733
156	Caihu Qingyang	TC	0.33	G2	41.4257	26.1642	0.646786	0.574083	8.40286	4.37333	2.67357	1.39167	55.6429	27.8333	52.8114	43.1167	0.214286	0.196667	0.0215714	0.0353333	1.89571	3.36667	28.2143	8.25	0.138143	0.0595833
157	Dafang Daxue	TC	0.16	G2	15.2157	9.25455	0.823786	0.586455	3.92	1.69273	1.24643	0.54	10.5714	13.7273	22.0143	18.9036	0.122143	0.162727	0.0208571	0.0176364	1.73643	2.10545	9.5	4.90909	0.0813571	0.0251818
158	Ande Huanghong	TC	0.28	G2	17.9673	24.5293	0.772	0.566267	4.11091	4.258	1.30818	1.35667	30.6364	30.3333	35.7509	34.3867	0.146364	0.182667	0.0200909	0.0726667	1.43091	1.98333	14	13.3333	0.0764545	0.0604
159	Jingxing Jiangjun	TC	0.3	G2	9.22267	24.23	0.7752	0.815267	4.53933	5.97867	1.44533	1.90267	19.6667	33.2	14.6833	31.62	0.123333	0.309333	0.0113333	0.0446667	0.994	3.77667	10.8	6.6	0.0909333	0.121
160	Guohua Jinshi	TC	0.32	G2	17.9993	65.8653	0.697714	0.4392	3.96214	9.04267	1.26214	2.88	19.1429	70.2667	25.9429	74.0667	0.142143	0.296667	0.018	0.0266667	2.29286	4.56067	8.78571	15.5333	0.071	0.100333
162	Jiledian	TC	0.32	G2	16.1064	55.0621	0.853818	0.501786	3.70364	8.66857	1.17727	2.76	18.6364	48.2857	18.5236	63.03	0.106364	0.291429	0.01	0.0308571	3.13727	3.61929	15.0909	15.7857	0.0814545	0.109357
163	Baoxin Hongtianxia	TC	0.16	G2	16.354	12.875	0.792933	0.582	4	2.28625	1.27333	0.72875	15.2667	19.375	23.6833	19.895	0.137333	0.14	0.0206667	0.007125	2.002	3.0475	9.4	5	0.0792667	0.033375
164	Baoxin Lanxi	TC	0.3	G2	16.064	43.2687	0.782933	0.542	3.842	7.36533	1.22333	2.34333	13.1333	47.0667	29.1933	55.7567	0.156	0.274667	0.016	0.0346667	1.964	4.21133	8.8	10.8667	0.0741333	0.101
165	Quanxiang Huolong	TC	0.14	G2	20.7436	12.3121	0.668571	0.54	4.27357	2.08429	1.36071	0.662857	15.9286	19	28.4	19.5829	0.106429	0.138571	0.0151429	0.0122857	3.125	2.54286	7.57143	5	0.0709286	0.0292857
166	Kailong Qiangong	TC	0.54	G2	44.8387	57.59	0.819933	0.5662	11.5073	10.338	3.664	3.29133	31.7333	57.0667	59.47	65.02	0.337333	0.314667	0.042	0.03	3.10533	3.56	15.1333	17.6667	0.237	0.1498
167	Donghai Dexiao	TC	0.31	G2	23.3393	35.4317	0.713533	0.58725	5.34467	6.56333	1.702	2.08833	20.9333	31.6667	32.3167	46.4733	0.175333	0.265833	0.024	0.0243333	2.33667	4.37417	10.4667	9.25	0.0989333	0.101833
168	Jingxing Gongjue	TC	0.64	G2	37.1492	56.3547	0.9545	0.651333	10.845	10.044	3.45167	3.19667	32.1667	60	46.2767	89.09	0.358333	0.384667	0.0616667	0.054	3.17	5.896	12.5833	12.4667	0.256333	0.145733
169	Chunri Jianshan	TC	0.34	G2	16.5336	34.7087	0.955636	0.627267	4.65455	6.85667	1.48182	2.184	11.1818	35.2	25.0818	49.2867	0.18	0.28	0.0300909	0.034	1.83273	3.01067	9.36364	12.3333	0.106364	0.111267
170	Guohua Fushen	TC	0.35	G2	31.7187	32.1617	0.716333	0.697167	7.006	6.32833	2.22933	2.015	34.2	37.8333	43.1467	38.2067	0.208	0.246667	0.024	0.0283333	1.27133	4.03833	25.2667	7.33333	0.124667	0.105333
171	Taiping Deyinyue	TC	0.39	G2	29.1442	43.5136	0.795333	0.570786	6.71917	7.82786	2.14	2.49071	24.3333	46.9286	32.9967	65.6114	0.239167	0.280714	0.02525	0.0342857	2.52083	4.57571	12.3333	13.1429	0.1265	0.113571
172	Quanxiang Yibi	TC	0.26	G2	20.632	41.8527	0.650467	0.538267	4.02067	7.038	1.278	2.24	29.0667	45.5333	30.8067	68.22	0.117333	0.246	0.012	0.0266667	1.75933	2.94867	12.6667	15.5333	0.0647333	0.0958
173	Guohua Shibazhu	TC	0.33	G2	12.7167	54.5553	0.694267	0.605667	3.61133	10.3313	1.15	3.28933	17.4667	55.2667	20.8367	71.6	0.104	0.312	0.0126667	0.03	1.206	4.87467	11.5333	12.4	0.0637333	0.157933
174	Yizhi Nongyan	TC	0.56	G2	33.5962	73.7867	0.758615	0.6036	7.99154	13.982	2.54462	4.45067	25.9231	76.5333	40.9869	98.9133	0.202308	0.356	0.0214615	0.0766667	2.79846	3.72533	12.6154	21.0667	0.152923	0.2116
175	Guohua Xianshang	TC	0.24	G2	10.1909	12.8264	1.04045	0.693	3.04273	2.78182	0.966364	0.886364	9.18182	17.4545	18.6145	27.9509	0.157273	0.213636	0.0181818	0.0290909	2.17636	4.68182	4.81818	4.72727	0.0759091	0.049
176	Panlong Tingquan	TC	0.2	G2	7.0425	21.0333	0.71525	0.6742	5.93125	4.442	1.8875	1.41533	29.25	25.7333	8.1375	30.9133	0.0725	0.197333	0.009875	0.0246667	1.055	1.81667	8	12.4667	0.113125	0.0752667
177	Panlong Chanyun	TC	0.16	G2	15.022	19.2893	0.722467	0.615643	3.324	3.51786	1.058	1.12	20.8	23.6429	23.5167	28.4579	0.09	0.179286	0.012	0.0158571	1.164	2.3	14	9.92857	0.0602	0.0531429
178	Guohua Ruixiang	TC	0.39	G2	34.3773	59.1687	0.673133	0.479467	7.12467	8.78267	2.266	2.79467	26.8	62.4	49.6833	82.24	0.206667	0.274	0.0193333	0.0306667	1.97467	5.56867	18.8	11.2	0.119	0.1046
179	Panlong Fuguijin	TC	0.32	G2	13.2247	42.6313	0.813067	0.596867	3.99	7.95133	1.27067	2.53133	22.8667	45.1333	19.5	53.95	0.103333	0.328667	0.0126667	0.0453333	0.998	3.83933	15.0667	11.7333	0.0773333	0.119133
180	Guohua Youji	TC	0.33	G2	18.4445	37.7187	0.829273	0.636933	4.74182	7.32667	1.50818	2.33333	16.7273	42.2	25.2418	53.1967	0.16	0.303333	0.0163636	0.0326667	1.14545	3.33467	18	12.4667	0.0982727	0.116
181	C. lavandulifolium	WC	0.39	G3	64.4657	30.7843	0.628929	0.533929	12.5393	5.01143	3.99214	1.59643	71.7857	31.2143	89.9843	40.3107	0.255	0.130714	0.0278571	0.0178571	3.33214	3.50929	24.8571	9.21429	0.198929	0.0663571
182	Nannong Yinshan	SCC	0.45	G1	36.6017	36.2547	0.838833	0.737333	9.635	8.20667	3.0675	2.61067	29.5833	37.7333	39.45	45.5233	0.298333	0.274	0.0208333	0.038	2.35083	3.76733	16.5833	10.0667	0.203333	0.149267
183	C. crassum	WC	0.4	G3	28.5073	58.1833	0.699133	0.563933	6.02467	10.25	1.918	3.26467	53.5333	51.7333	44.6067	72.9667	0.178	0.284	0.0253333	0.0326667	2.11733	3.26467	14	18.9333	0.103067	0.1458
184	C. nankingense	WC	0.28	G3	27.1786	26.6271	0.843143	0.589786	7.195	4.89286	2.29143	1.55714	36	28.5	36.5757	33.0829	0.185714	0.123571	0.0222857	0.018	0.966429	2.14929	34.5714	13.0714	0.153286	0.0727857
186	C. boreale	WC	0.28	G3	14.0027	25.33	0.979467	0.724533	4.16267	5.788	1.32667	1.84267	22.6667	29.3333	19.4467	33.0433	0.146	0.178	0.0186667	0.0253333	0.766	2.71067	18.8	10.0667	0.100067	0.107133
187	Qinhuai Fuyun	SCC	0.43	G1	28.694	42.4367	0.781267	0.711467	6.992	9.27333	2.22533	2.952	23.9333	39.4667	42.5667	56.8433	0.174667	0.354	0.0293333	0.0413333	1.564	2.16733	21.0667	21	0.137133	0.164267
188	C. yoshinaganthum	WC	0.52	G3	30.1838	52.2313	0.987154	0.734867	9.23692	12.0547	2.94077	3.836	22	50.1333	46.5646	61.06	0.251538	0.306667	0.0255385	0.0326667	1.36385	2.35067	23.6154	22.7333	0.228308	0.2264
189	C. okiense	WC	0.2	G3	7.70455	18.28	1.15918	0.6269	2.64091	3.293	0.84	1.05	8.90909	24.9	11.8955	34.919	0.132727	0.083	0.0255455	0.0063	1.22909	5.097	7.09091	5.2	0.0748182	0.0479
190	C. japonense var. ashizuriense	WC	0.32	G3	16.0831	64.7767	0.761923	0.4518	3.47308	8.958	1.10462	2.852	18.8462	67.7333	26.7731	90.6367	0.123077	0.188	0.0168462	0.018	1.92538	9.02333	9	8.06667	0.0619231	0.100333
191	C. ornatum	WC	0.31	G3	22.7914	40.202	0.808643	0.568867	5.72429	7.19933	1.82429	2.292	17.5714	41.8	32.75	48.2267	0.148571	0.194667	0.0172857	0.032	2.19571	2.884	10.5	14.6667	0.116357	0.103533
192	C. japonense	WC	0.42	G3	28.8673	53.0453	0.796133	0.608667	7.084	10.1127	2.25533	3.22	25.9333	56.3333	46.77	61.72	0.205333	0.33	0.016	0.0313333	1.414	4.04933	24.8667	14.6667	0.140933	0.158133
193	C. indicum var. maruyamanum	WC	0.19	G3	12.1907	34.7327	0.700214	0.5532	2.55857	6.1	0.815	1.94133	13.1429	36.6	22.2321	43.8567	0.0728571	0.205333	0.0108571	0.0173333	0.940714	3.16733	13.1429	11.2667	0.0438571	0.0881333
197	A. shiwogiku	WC	0.29	G3	18.7873	19.6653	0.982133	0.7734	5.67667	4.672	1.80467	1.486	15.3333	22.2667	25.71	28.0367	0.192667	0.161333	0.022	0.022	0.849333	1.618	22.9333	13.4667	0.1384	0.0895333
198	A. pacificum	WC	0.28	G3	10.6993	58.532	0.791071	0.5078	2.655	9.30133	0.844286	2.96133	14.6429	58.2	15.5536	69.4933	0.0964286	0.27	0.0115714	0.0293333	1.06071	3.63933	10.7143	16.9333	0.0529286	0.118333
199	A. przewalskii	WC	0.23	G3	20.1543	50.7447	0.590071	0.469333	3.70071	7.59667	1.17786	2.41933	19.2857	52.8	30.1571	63.0167	0.0914286	0.166	0.00928571	0.0213333	1.41929	4.07	14.7143	13.8667	0.0545	0.0918667
200	Nannong Silv	SCC	0.57	G1	52.424	63.324	0.738	0.620333	12.126	12.292	3.86067	3.91267	49.6	61.8667	66.0333	76.11	0.266667	0.413333	0.0266667	0.0366667	2.236	2.66	24.4	24.7333	0.2246	0.192067
Note:a Bold font and underlined font indicate chrysanthemum accessions with strong and weak rooting abilities, respectively, selected for transcriptome sequencing.

## Sheet: TableS2
Table S2 Primers sequences
Gene/Vector	Forward primer	Reverse primer	Usages
evm.model.scaffold_1748.405.1(MPK9)	AAACTACTGGAACGCCTTATTG	GAGTGCATGGTTCTCGGTC	qRT-PCR
evm.model.scaffold_9340.589(NRAMP3)	CCATTTGCTCTTATTCCCCTTT	ACCCCGCTTACTTCTTCCG
evm.model.scaffold_481.126(CML20)	GGGACAGCAAACAAGAGCTTAA	AATCGGCTTCCTCGACCAT
evm.model.scaffold_1113.144(SKS5)	CTGGCGGATTACTTCAACATTAG	AAATCTCGAAAATCGGCACC
CmNRAMP3	ATGTCATCCGACCAAACACAACC	CTAGCTTACTTGGTTTCTTGCCT	Gene cloning
OE-TRV2-NRAMP3	cctaatcccgttaccgaattcATGTCATCCGACCAAACA	tgggtacattctagaggatccGCTTACTTGGTTTCTTGC	Plant expression vector (overexpression)

## Sheet: Table S3
Table S3 Principal component analysis of rooting traits of 188 chrysanthemum genotypes.
Trait	Principal component
	PC1	PC2	PC3
TL	0.13	0.04	0.02
PA	0.14	0.01	0
SA	0.14	0.02	0
AD	0.01	0.43	0.11
V	0.1	0.06	0.01
NT	0.11	0.04	0.03
UFW	0.11	0.07	0.01
NR	0.08	0.03	0.27
AL	0.01	0.21	0.44
UDW	0.07	0.04	0.11
MTL	0.12	0.06	0.02
Eigenvalues	7.13	1.84	1.07
Percentage (%)	64.77	16.76	9.76
Cumulative percentage (%)	64.77	81.53	91.29

## Sheet: Table S4
Table S4 Putative selection region by FST.
Chromsome	Start	End	FST
Chr1	610001	790000	0.145018
Chr1	700001	800000	0.154367
Chr1	1440001	1630000	0.163033
Chr1	1550001	1740000	0.13453
Chr1	2650001	2840000	0.439116
Chr1	6750001	6900000	0.119055
Chr1	7470001	7580000	0.122361
Chr1	7490001	7660000	0.126789
Chr1	16030001	16220000	0.128909
Chr1	20240001	20360000	0.130664
Chr1	43090001	43250000	0.175892
Chr1	51160001	51300000	0.136143
Chr1	52980001	53120000	0.139715
Chr1	58470001	58660000	0.137475
Chr1	65580001	65750000	0.154474
Chr1	71630001	71820000	0.204527
Chr1	74290001	74410000	0.122306
Chr1	75950001	76060000	0.120794
Chr1	80270001	80400000	0.118957
Chr1	80310001	80460000	0.152639
Chr1	86410001	86600000	0.154016
Chr1	94220001	94340000	0.120282
Chr1	126330001	126430000	0.168961
Chr1	131400001	131520000	0.266488
Chr1	131430001	131550000	0.177687
Chr1	131460001	131590000	0.151377
Chr1	133140001	133330000	0.145223
Chr1	133300001	133480000	0.119107
Chr1	139450001	139550000	0.176015
Chr1	139460001	139640000	0.182952
Chr1	142250001	142360000	0.138614
Chr1	142270001	142380000	0.126631
Chr1	142290001	142440000	0.130924
Chr1	146380001	146570000	0.168641
Chr1	177090001	177200000	0.207806
Chr1	177110001	177280000	0.123557
Chr1	178250001	178440000	0.180236
Chr1	199500001	199650000	0.150943
Chr1	200560001	200660000	0.128173
Chr1	201300001	201430000	0.141594
Chr1	201340001	201490000	0.145663
Chr1	201400001	201530000	0.147683
Chr1	201790001	201980000	0.319053
Chr1	202790001	202910000	0.14739
Chr1	203760001	203950000	0.132288
Chr1	208180001	208370000	0.131439
Chr1	208910001	209070000	0.318882
Chr1	208980001	209100000	0.369227
Chr1	211840001	212010000	0.127916
Chr1	213060001	213160000	0.122678
Chr1	216230001	216350000	0.118752
Chr1	216260001	216400000	0.145929
Chr1	216310001	216410000	0.166859
Chr1	216320001	216420000	0.175327
Chr1	218750001	218940000	0.183356
Chr1	221190001	221290000	0.124525
Chr1	223040001	223230000	0.151566
Chr1	224160001	224310000	0.178456
Chr1	224220001	224350000	0.125497
Chr1	228480001	228650000	0.147482
Chr1	231640001	231740000	0.143282
Chr1	235170001	235360000	0.137428
Chr1	246490001	246660000	0.180587
Chr1	246570001	246680000	0.395469
Chr1	252380001	252570000	0.160922
Chr1	253290001	253480000	0.129453
Chr1	256740001	256890000	0.194571
Chr1	257380001	257490000	0.157487
Chr1	257400001	257540000	0.145199
Chr1	257450001	257560000	0.133759
Chr1	257470001	257570000	0.167727
Chr1	262950001	263140000	0.176618
Chr1	268610001	268710000	0.156443
Chr1	268660001	268850000	0.120489
Chr1	270780001	270970000	0.152922
Chr1	272860001	273050000	0.13147
Chr1	273910001	274060000	0.136533
Chr1	276200001	276300000	0.15765
Chr1	278540001	278650000	0.141968
Chr1	280430001	280570000	0.134408
Chr1	280480001	280620000	0.127674
Chr1	283790001	283890000	0.128304
Chr1	284890001	285010000	0.130371
Chr1	284920001	285080000	0.240919
Chr1	285700001	285800000	0.170055
Chr1	285710001	285830000	0.332875
Chr1	285740001	285850000	0.409387
Chr1	285760001	285890000	0.406662
Chr1	285800001	285900000	0.479054
Chr1	285810001	285950000	0.401192
Chr1	287450001	287590000	0.135417
Chr1	288200001	288390000	0.122742
Chr1	288360001	288550000	0.193197
Chr1	296020001	296210000	0.139383
Chr1	296750001	296940000	0.14724
Chr1	297720001	297820000	0.137572
Chr1	300720001	300870000	0.179991
Chr1	304220001	304370000	0.133245
Chr1	304830001	304980000	0.201889
Chr1	307240001	307390000	0.124656
Chr1	307960001	308150000	0.127606
Chr1	322820001	322970000	0.155866
Chr1	327420001	327550000	0.139949
Chr1	328820001	328970000	0.158299
Chr1	332140001	332330000	0.119499
Chr1	332770001	332890000	0.14445
Chr1	334250001	334350000	0.124425
Chr1	334280001	334380000	0.132364
Chr1	335960001	336080000	0.152382
Chr1	338120001	338280000	0.257433
Chr1	338190001	338310000	0.184193
Chr1	338620001	338720000	0.16153
Chr1	339060001	339170000	0.156541
Chr1	339270001	339370000	0.219124
Chr1	339280001	339400000	0.143356
Chr1	339710001	339850000	0.202448
Chr1	339760001	339870000	0.246394
Chr1	339780001	339880000	0.240496
Chr1	339790001	339950000	0.267627
Chr1	340650001	340810000	0.214313
Chr1	340720001	340840000	0.12209
Chr1	341070001	341230000	0.377406
Chr1	341140001	341240000	0.172359
Chr2	1	150000	0.13632
Chr2	1370001	1560000	0.312098
Chr2	8780001	8950000	0.130784
Chr2	8860001	8970000	0.121858
Chr2	11350001	11540000	0.147456
Chr2	11770001	11870000	0.125515
Chr2	11780001	11880000	0.121653
Chr2	11900001	12070000	0.178838
Chr2	12190001	12380000	0.294804
Chr2	13380001	13570000	0.118315
Chr2	23950001	24110000	0.149317
Chr2	26970001	27160000	0.120166
Chr2	27140001	27330000	0.181278
Chr2	27470001	27610000	0.123421
Chr2	27820001	27980000	0.138947
Chr2	28230001	28340000	0.148919
Chr2	32400001	32590000	0.123556
Chr2	39380001	39480000	0.144528
Chr2	40940001	41130000	0.122665
Chr2	63250001	63440000	0.12494
Chr2	63380001	63570000	0.167256
Chr2	65520001	65670000	0.135158
Chr2	65810001	66000000	0.147676
Chr2	68790001	68910000	0.301729
Chr2	72730001	72850000	0.200214
Chr2	80770001	80930000	0.140636
Chr2	92210001	92400000	0.12091
Chr2	98080001	98220000	0.166893
Chr2	108690001	108800000	0.122353
Chr2	108710001	108820000	0.2048
Chr2	108730001	108830000	0.142351
Chr2	112120001	112230000	0.207188
Chr2	127710001	127810000	0.117555
Chr2	128820001	128990000	0.154772
Chr2	132280001	132390000	0.195062
Chr2	133390001	133550000	0.137012
Chr2	133460001	133570000	0.154934
Chr2	133480001	133580000	0.257121
Chr2	136880001	137000000	0.127872
Chr2	138620001	138810000	0.118502
Chr2	139810001	139930000	0.146731
Chr2	139880001	139980000	0.127883
Chr2	140060001	140160000	0.181473
Chr2	144000001	144180000	0.147648
Chr2	144940001	145040000	0.1261
Chr2	145920001	146090000	0.210133
Chr2	146790001	146890000	0.159761
Chr2	148640001	148770000	0.12458
Chr2	155300001	155450000	0.121048
Chr2	168710001	168900000	0.127789
Chr2	170280001	170390000	0.237113
Chr2	174950001	175060000	0.125407
Chr2	176700001	176810000	0.159385
Chr2	179760001	179950000	0.156528
Chr2	181520001	181690000	0.12028
Chr2	191540001	191720000	0.119388
Chr2	191630001	191730000	0.210881
Chr2	195000001	195100000	0.152256
Chr2	195010001	195120000	0.171764
Chr2	195030001	195130000	0.13831
Chr2	195040001	195140000	0.144319
Chr2	195060001	195160000	0.138013
Chr2	195750001	195920000	0.139502
Chr2	196480001	196660000	0.121806
Chr2	198780001	198930000	0.134597
Chr2	200370001	200540000	0.168172
Chr2	207780001	207880000	0.138619
Chr2	216720001	216910000	0.241216
Chr2	217640001	217830000	0.181813
Chr2	222110001	222300000	0.126784
Chr2	231250001	231440000	0.136972
Chr2	231820001	231960000	0.12003
Chr2	231980001	232090000	0.139866
Chr2	234270001	234460000	0.129354
Chr2	236000001	236110000	0.180619
Chr2	236020001	236130000	0.117717
Chr2	237930001	238120000	0.13016
Chr2	238750001	238920000	0.121658
Chr2	243770001	243870000	0.132983
Chr2	243780001	243880000	0.164432
Chr2	243790001	243890000	0.127631
Chr2	247100001	247290000	0.22857
Chr2	263970001	264070000	0.119746
Chr2	264870001	264990000	0.154723
Chr2	271870001	271980000	0.116913
Chr2	273730001	273880000	0.158432
Chr2	273790001	273920000	0.134704
Chr2	275230001	275350000	0.124525
Chr2	278810001	279000000	0.240043
Chr3	2120001	2220000	0.128875
Chr3	2850001	3020000	0.14689
Chr3	11570001	11760000	0.123153
Chr3	12730001	12860000	0.206103
Chr3	21850001	21970000	0.120489
Chr3	29730001	29920000	0.119052
Chr3	34630001	34820000	0.205668
Chr3	36040001	36230000	0.187115
Chr3	37510001	37700000	0.197447
Chr3	40170001	40360000	0.138089
Chr3	40390001	40520000	0.140427
Chr3	42970001	43070000	0.143353
Chr3	43500001	43690000	0.135647
Chr3	46060001	46250000	0.147203
Chr3	49330001	49500000	0.12978
Chr3	53120001	53310000	0.122671
Chr3	53750001	53920000	0.177171
Chr3	54250001	54440000	0.125247
Chr3	60000001	60190000	0.146818
Chr3	67370001	67470000	0.161971
Chr3	67770001	67960000	0.116888
Chr3	71980001	72090000	0.119798
Chr3	75160001	75270000	0.151466
Chr3	77840001	77960000	0.159974
Chr3	82790001	82940000	0.184991
Chr3	82850001	82980000	0.250286
Chr3	88000001	88180000	0.140166
Chr3	90760001	90860000	0.140249
Chr3	97390001	97540000	0.125993
Chr3	97450001	97580000	0.140291
Chr3	97490001	97640000	0.142493
Chr3	99090001	99280000	0.135063
Chr3	101080001	101250000	0.192127
Chr3	102260001	102380000	0.164369
Chr3	102290001	102390000	0.157364
Chr3	102300001	102440000	0.138246
Chr3	102350001	102450000	0.145335
Chr3	110120001	110300000	0.182945
Chr3	134080001	134250000	0.149214
Chr3	136760001	136890000	0.140026
Chr3	137080001	137210000	0.132494
Chr3	140370001	140530000	0.122198
Chr3	140440001	140560000	0.201736
Chr3	155570001	155760000	0.227003
Chr3	157570001	157740000	0.177702
Chr3	167360001	167460000	0.127309
Chr3	168560001	168670000	0.117786
Chr3	187290001	187430000	0.151024
Chr3	190600001	190710000	0.204255
Chr3	190620001	190790000	0.18878
Chr3	193790001	193980000	0.129559
Chr3	194490001	194660000	0.134767
Chr3	194570001	194680000	0.20639
Chr3	202860001	202960000	0.150074
Chr3	210620001	210760000	0.128128
Chr3	212000001	212190000	0.198757
Chr3	212460001	212580000	0.194459
Chr3	212920001	213070000	0.123416
Chr3	221160001	221350000	0.128845
Chr3	227970001	228160000	0.147024
Chr3	230500001	230610000	0.125251
Chr3	231110001	231210000	0.137692
Chr3	232690001	232880000	0.31238
Chr3	235860001	235990000	0.123217
Chr3	235900001	236030000	0.122081
Chr3	235940001	236050000	0.137713
Chr3	237470001	237570000	0.167611
Chr3	241400001	241540000	0.138378
Chr3	241930001	242120000	0.132689
Chr3	244410001	244540000	0.11743
Chr3	245240001	245360000	0.139781
Chr3	249180001	249320000	0.158946
Chr3	249230001	249370000	0.126135
Chr3	250380001	250510000	0.119056
Chr3	253600001	253790000	0.155228
Chr3	254290001	254460000	0.118658
Chr3	257800001	257990000	0.19415
Chr3	259490001	259600000	0.121844
Chr3	263380001	263500000	0.120796
Chr3	279460001	279570000	0.12056
Chr3	286020001	286120000	0.125333
Chr3	302160001	302290000	0.120263
Chr3	304870001	305010000	0.150825
Chr3	305410001	305590000	0.221256
Chr3	305500001	305600000	0.153708
Chr3	306670001	306820000	0.133033
Chr3	306730001	306860000	0.135851
Chr3	306770001	306880000	0.142496
Chr3	306790001	306920000	0.118674
Chr3	308020001	308210000	0.118916
Chr3	309490001	309600000	0.120266
Chr4	710001	810000	0.150246
Chr4	750001	860000	0.16808
Chr4	770001	870000	0.155524
Chr4	780001	890000	0.12964
Chr4	800001	900000	0.133526
Chr4	810001	910000	0.125223
Chr4	820001	930000	0.138896
Chr4	840001	940000	0.144304
Chr4	4300001	4460000	0.161797
Chr4	4370001	4470000	0.153879
Chr4	4380001	4480000	0.131883
Chr4	5830001	6020000	0.117388
Chr4	8820001	8950000	0.136082
Chr4	16740001	16840000	0.17698
Chr4	16750001	16850000	0.140665
Chr4	16880001	17000000	0.136483
Chr4	28500001	28690000	0.160648
Chr4	30750001	30900000	0.136217
Chr4	39070001	39260000	0.202845
Chr4	44710001	44880000	0.202491
Chr4	65080001	65250000	0.116805
Chr4	68270001	68460000	0.121137
Chr4	70980001	71080000	0.149525
Chr4	70990001	71150000	0.120287
Chr4	71450001	71630000	0.238115
Chr4	71540001	71640000	0.190094
Chr4	71800001	71990000	0.137698
Chr4	73250001	73380000	0.205808
Chr4	77070001	77210000	0.118199
Chr4	79520001	79710000	0.146747
Chr4	80950001	81140000	0.153796
Chr4	82470001	82660000	0.117626
Chr4	92040001	92230000	0.179109
Chr4	92610001	92710000	0.137146
Chr4	94080001	94180000	0.148471
Chr4	106170001	106350000	0.162106
Chr4	106260001	106360000	0.126817
Chr4	124080001	124200000	0.11923
Chr4	130910001	131100000	0.178736
Chr4	132100001	132240000	0.12665
Chr4	135270001	135370000	0.15654
Chr4	135280001	135420000	0.172449
Chr4	157200001	157350000	0.128633
Chr4	157340001	157450000	0.133432
Chr4	157360001	157470000	0.158255
Chr4	157380001	157490000	0.231886
Chr4	157400001	157520000	0.165568
Chr4	157430001	157530000	0.16823
Chr4	157440001	157590000	0.117863
Chr4	157500001	157610000	0.206107
Chr4	157520001	157630000	0.148541
Chr4	157620001	157720000	0.130693
Chr4	157730001	157830000	0.179536
Chr4	161130001	161270000	0.121483
Chr4	165540001	165700000	0.136633
Chr4	165610001	165710000	0.134048
Chr4	166240001	166430000	0.345422
Chr4	170300001	170490000	0.128043
Chr4	171140001	171330000	0.169733
Chr4	174710001	174900000	0.133735
Chr4	176410001	176510000	0.134971
Chr4	178920001	179030000	0.129331
Chr4	178940001	179110000	0.125134
Chr4	179020001	179130000	0.122424
Chr4	182600001	182720000	0.124699
Chr4	187100001	187210000	0.19251
Chr4	191240001	191360000	0.290856
Chr4	191270001	191420000	0.204195
Chr4	194590001	194770000	0.166963
Chr4	195690001	195840000	0.194474
Chr4	195750001	195860000	0.136755
Chr4	195770001	195870000	0.171313
Chr4	195780001	195880000	0.125187
Chr4	196200001	196390000	0.162667
Chr4	197780001	197920000	0.152089
Chr4	204000001	204130000	0.120283
Chr4	207230001	207370000	0.207491
Chr4	207280001	207400000	0.372025
Chr4	207310001	207420000	0.189987
Chr4	207720001	207880000	0.189258
Chr4	207990001	208170000	0.125576
Chr4	208380001	208570000	0.238956
Chr4	212160001	212350000	0.160503
Chr4	214950001	215080000	0.126696
Chr4	217130001	217320000	0.240051
Chr4	220540001	220730000	0.220571
Chr4	221100001	221200000	0.143771
Chr4	221560001	221660000	0.174802
Chr4	229590001	229690000	0.117003
Chr4	229600001	229740000	0.142348
Chr4	229650001	229780000	0.130446
Chr4	229690001	229790000	0.144718
Chr4	231090001	231280000	0.123514
Chr4	231730001	231920000	0.182716
Chr4	232550001	232680000	0.250621
Chr4	232590001	232690000	0.184163
Chr4	233720001	233840000	0.223805
Chr4	236710001	236830000	0.218526
Chr4	237450001	237610000	0.14114
Chr4	237520001	237640000	0.14007
Chr4	237620001	237750000	0.302573
Chr4	237660001	237810000	0.124546
Chr4	238250001	238440000	0.139605
Chr4	238960001	239150000	0.176464
Chr4	239890001	240080000	0.19431
Chr4	240840001	240970000	0.12324
Chr4	243400001	243580000	0.178633
Chr4	245880001	246040000	0.152808
Chr4	248250001	248440000	0.130697
Chr4	248900001	249010000	0.11888
Chr4	248920001	249070000	0.157087
Chr4	260790001	260920000	0.132873
Chr4	267220001	267350000	0.146902
Chr4	267260001	267360000	0.186602
Chr4	267450001	267640000	0.159373
Chr4	268580001	268690000	0.117881
Chr4	268860001	269000000	0.118632
Chr4	269790001	269930000	0.124001
Chr4	270220001	270350000	0.135537
Chr4	273220001	273370000	0.124555
Chr4	274970001	275070000	0.118172
Chr4	274980001	275160000	0.117412
Chr4	283420001	283560000	0.198485
Chr4	292640001	292770000	0.133935
Chr5	2650001	2840000	0.222222
Chr5	8140001	8330000	0.265401
Chr5	8440001	8630000	0.130601
Chr5	12800001	12960000	0.202201
Chr5	30300001	30490000	0.126507
Chr5	32340001	32530000	0.261137
Chr5	44230001	44340000	0.142674
Chr5	53970001	54160000	0.178763
Chr5	55930001	56120000	0.156363
Chr5	59490001	59590000	0.152406
Chr5	59500001	59610000	0.154501
Chr5	60780001	60970000	0.177002
Chr5	62200001	62340000	0.144555
Chr5	72600001	72790000	0.130625
Chr5	75360001	75550000	0.271504
Chr5	78000001	78180000	0.167849
Chr5	78090001	78190000	0.192681
Chr5	79010001	79170000	0.152543
Chr5	79830001	79980000	0.137642
Chr5	79890001	80000000	0.119765
Chr5	79910001	80020000	0.146923
Chr5	80720001	80820000	0.122774
Chr5	82300001	82460000	0.119917
Chr5	84360001	84460000	0.133424
Chr5	84630001	84770000	0.143248
Chr5	84680001	84820000	0.213354
Chr5	84800001	84910000	0.122336
Chr5	84820001	84930000	0.121288
Chr5	89300001	89410000	0.124879
Chr5	98970001	99090000	0.150125
Chr5	104130001	104320000	0.150856
Chr5	105320001	105510000	0.141314
Chr5	115410001	115520000	0.116768
Chr5	116360001	116500000	0.270116
Chr5	116410001	116550000	0.220594
Chr5	118070001	118260000	0.126372
Chr5	124110001	124280000	0.245062
Chr5	124190001	124300000	0.298871
Chr5	124430001	124540000	0.153139
Chr5	125990001	126100000	0.121161
Chr5	127720001	127820000	0.145426
Chr5	132450001	132560000	0.153492
Chr5	134240001	134360000	0.146257
Chr5	135400001	135590000	0.195152
Chr5	140980001	141100000	0.134671
Chr5	145180001	145300000	0.12696
Chr5	145210001	145370000	0.179469
Chr5	150690001	150840000	0.12203
Chr5	155620001	155720000	0.15629
Chr5	160710001	160900000	0.121935
Chr5	161810001	162000000	0.118253
Chr5	167520001	167620000	0.135607
Chr5	167790001	167900000	0.127029
Chr5	167810001	167920000	0.121053
Chr5	167990001	168100000	0.127672
Chr5	168010001	168130000	0.152199
Chr5	168040001	168150000	0.156475
Chr5	168060001	168160000	0.135605
Chr5	168070001	168180000	0.122628
Chr5	168940001	169130000	0.187453
Chr5	169260001	169380000	0.20408
Chr5	169290001	169410000	0.17229
Chr5	171040001	171180000	0.119594
Chr5	173260001	173390000	0.140841
Chr5	173560001	173680000	0.162889
Chr5	173730001	173840000	0.210266
Chr5	173750001	173920000	0.140846
Chr5	174390001	174580000	0.213094
Chr5	175880001	175980000	0.239705
Chr5	176030001	176140000	0.186671
Chr5	176860001	176970000	0.118448
Chr5	176880001	177010000	0.150375
Chr5	183950001	184140000	0.164894
Chr5	186120001	186310000	0.320175
Chr5	186950001	187090000	0.118897
Chr5	187000001	187120000	0.210187
Chr5	187030001	187140000	0.170768
Chr5	187810001	187910000	0.134019
Chr5	188390001	188580000	0.120694
Chr5	188730001	188920000	0.137197
Chr5	189380001	189570000	0.129557
Chr5	190880001	191010000	0.120508
Chr5	192480001	192670000	0.120051
Chr5	192700001	192800000	0.165439
Chr5	193510001	193660000	0.197711
Chr5	194230001	194420000	0.194014
Chr5	195300001	195490000	0.281891
Chr5	196110001	196220000	0.245412
Chr5	196260001	196430000	0.126949
Chr5	196340001	196450000	0.194033
Chr5	198350001	198540000	0.141592
Chr5	198790001	198980000	0.122599
Chr5	201200001	201320000	0.12811
Chr5	201230001	201340000	0.211264
Chr5	203140001	203330000	0.129996
Chr5	204170001	204300000	0.117305
Chr5	204500001	204630000	0.1173
Chr5	204660001	204760000	0.119392
Chr5	212910001	213010000	0.136403
Chr5	215440001	215630000	0.125983
Chr5	222150001	222340000	0.185964
Chr5	229060001	229200000	0.167787
Chr5	232580001	232730000	0.149643
Chr5	238210001	238310000	0.116956
Chr5	242240001	242430000	0.181374
Chr5	242770001	242870000	0.13293
Chr5	242780001	242890000	0.13744
Chr5	242800001	242940000	0.194904
Chr5	243740001	243900000	0.129746
Chr5	250620001	250760000	0.163537
Chr5	250670001	250810000	0.506395
Chr5	258190001	258370000	0.123735
Chr5	259500001	259690000	0.158741
Chr5	263250001	263400000	0.176352
Chr5	269720001	269820000	0.166395
Chr5	272810001	273000000	0.128843
Chr5	280300001	280430000	0.133468
Chr6	4790001	4980000	0.156882
Chr6	5040001	5150000	0.230553
Chr6	5060001	5230000	0.164905
Chr6	5480001	5670000	0.176366
Chr6	8240001	8430000	0.137354
Chr6	13590001	13690000	0.143097
Chr6	15210001	15400000	0.120641
Chr6	31030001	31220000	0.159568
Chr6	33090001	33200000	0.120525
Chr6	123950001	124130000	0.117876
Chr6	126950001	127140000	0.154892
Chr6	137470001	137660000	0.158613
Chr6	139280001	139470000	0.125087
Chr6	141000001	141140000	0.157726
Chr6	143780001	143970000	0.15826
Chr6	152170001	152330000	0.118381
Chr6	157010001	157200000	0.254654
Chr6	162620001	162730000	0.128735
Chr6	163050001	163160000	0.171488
Chr6	171140001	171250000	0.128016
Chr6	173580001	173770000	0.150407
Chr6	174960001	175150000	0.128266
Chr6	175350001	175540000	0.139426
Chr6	183540001	183730000	0.123246
Chr6	184070001	184260000	0.151865
Chr6	184510001	184670000	0.145427
Chr6	189590001	189780000	0.172355
Chr6	190810001	190990000	0.126638
Chr6	196770001	196880000	0.296103
Chr6	198850001	198950000	0.131628
Chr6	200760001	200860000	0.194888
Chr6	201580001	201690000	0.143664
Chr6	203510001	203700000	0.288705
Chr6	204990001	205130000	0.139293
Chr6	205140001	205250000	0.121784
Chr6	210940001	211130000	0.161417
Chr6	223980001	224170000	0.15
Chr6	239050001	239170000	0.152577
Chr6	239080001	239190000	0.11792
Chr6	239810001	239930000	0.139251
Chr6	244500001	244690000	0.129465
Chr6	264180001	264280000	0.148151
Chr6	264590001	264700000	0.145739
Chr6	265550001	265670000	0.119774
Chr6	265720001	265820000	0.164733
Chr6	265730001	265830000	0.239626
Chr6	266090001	266210000	0.124393
Chr6	266990001	267180000	0.236462
Chr6	268770001	268880000	0.154416
Chr6	269080001	269210000	0.133086
Chr6	270060001	270170000	0.272119
Chr6	270080001	270200000	0.310022
Chr6	270110001	270250000	0.314792
Chr6	270160001	270270000	0.325382
Chr6	270180001	270300000	0.341915
Chr6	270270001	270390000	0.131346
Chr6	270360001	270460000	0.221884
Chr6	270370001	270490000	0.271819
Chr6	270400001	270530000	0.299658
Chr6	270440001	270550000	0.282008
Chr6	270650001	270770000	0.144393
Chr6	270810001	271000000	0.171373
Chr6	274300001	274410000	0.122359
Chr6	274320001	274420000	0.152798
Chr6	276250001	276370000	0.148173
Chr6	276640001	276790000	0.136921
Chr6	276940001	277050000	0.126601
Chr6	277480001	277620000	0.268429
Chr6	277700001	277870000	0.161857
Chr6	278070001	278170000	0.116851
Chr6	279370001	279470000	0.29347
Chr7	6270001	6460000	0.135396
Chr7	10240001	10350000	0.174189
Chr7	16220001	16330000	0.119596
Chr7	21630001	21740000	0.118047
Chr7	23740001	23860000	0.144908
Chr7	28060001	28250000	0.177103
Chr7	34890001	35000000	0.173522
Chr7	35340001	35440000	0.281913
Chr7	35780001	35970000	0.123514
Chr7	36780001	36960000	0.120026
Chr7	37950001	38140000	0.142143
Chr7	38500001	38690000	0.161089
Chr7	43830001	43930000	0.160267
Chr7	44880001	44980000	0.158353
Chr7	53290001	53460000	0.173327
Chr7	57530001	57720000	0.12216
Chr7	118920001	119060000	0.136505
Chr7	121000001	121140000	0.130074
Chr7	121070001	121190000	0.170957
Chr7	121100001	121200000	0.127763
Chr7	121690001	121790000	0.11956
Chr7	121700001	121860000	0.121329
Chr7	121770001	121880000	0.13064
Chr7	121790001	121890000	0.155628
Chr7	121870001	121970000	0.126441
Chr7	121880001	121980000	0.123459
Chr7	121920001	122050000	0.128197
Chr7	121960001	122060000	0.126724
Chr7	121970001	122070000	0.124016
Chr7	121980001	122080000	0.127151
Chr7	123140001	123250000	0.130273
Chr7	123750001	123890000	0.147778
Chr7	123800001	123900000	0.120057
Chr7	126360001	126510000	0.289075
Chr7	126420001	126520000	0.26702
Chr7	126430001	126550000	0.162559
Chr7	126460001	126580000	0.13954
Chr7	126490001	126590000	0.156452
Chr7	126500001	126610000	0.139918
Chr7	126520001	126620000	0.127222
Chr7	126530001	126680000	0.140776
Chr7	127070001	127250000	0.151947
Chr7	127160001	127260000	0.130394
Chr7	127510001	127610000	0.126162
Chr7	130580001	130770000	0.123856
Chr7	132220001	132410000	0.188221
Chr7	138420001	138520000	0.118663
Chr7	142350001	142460000	0.126811
Chr7	144560001	144750000	0.145326
Chr7	145240001	145430000	0.124262
Chr7	145350001	145460000	0.323031
Chr7	146860001	147040000	0.189933
Chr7	148900001	149020000	0.1476
Chr7	153480001	153670000	0.135
Chr7	166520001	166630000	0.158506
Chr7	166540001	166680000	0.133365
Chr7	166590001	166710000	0.125254
Chr7	175460001	175650000	0.174738
Chr7	177560001	177720000	0.156115
Chr7	178930001	179050000	0.129214
Chr7	179330001	179460000	0.125604
Chr7	179370001	179480000	0.159287
Chr7	179730001	179830000	0.120456
Chr7	182080001	182180000	0.161519
Chr7	183650001	183750000	0.116969
Chr7	187930001	188120000	0.161177
Chr7	188930001	189120000	0.169212
Chr7	189440001	189560000	0.18819
Chr7	189470001	189570000	0.254604
Chr7	189480001	189590000	0.203518
Chr7	189500001	189630000	0.171223
Chr7	189540001	189670000	0.138836
Chr7	189700001	189890000	0.254091
Chr7	191240001	191420000	0.142148
Chr7	192450001	192550000	0.139259
Chr7	193720001	193860000	0.325093
Chr7	194240001	194430000	0.158767
Chr7	194750001	194880000	0.120201
Chr7	195920001	196030000	0.122819
Chr7	195940001	196110000	0.15627
Chr7	196020001	196130000	0.166381
Chr7	196230001	196380000	0.227785
Chr7	196290001	196400000	0.276055
Chr7	196310001	196420000	0.259107
Chr7	196330001	196460000	0.241977
Chr7	196370001	196480000	0.187413
Chr7	196390001	196490000	0.149209
Chr7	196400001	196500000	0.203222
Chr7	196410001	196520000	0.199561
Chr7	196430001	196560000	0.215024
Chr7	196470001	196590000	0.358604
Chr7	196500001	196690000	0.352395
Chr7	196830001	197020000	0.264602
Chr7	196950001	197140000	0.219044
Chr7	199690001	199880000	0.132557
Chr7	200020001	200150000	0.118866
Chr7	200140001	200260000	0.118521
Chr7	201810001	202000000	0.137029
Chr7	204140001	204330000	0.116795
Chr7	204980001	205100000	0.226566
Chr7	205010001	205150000	0.202481
Chr7	205060001	205170000	0.186903
Chr7	205080001	205200000	0.171158
Chr7	205270001	205400000	0.167861
Chr7	205310001	205450000	0.18628
Chr7	206130001	206300000	0.143596
Chr7	207700001	207890000	0.17286
Chr7	211810001	211980000	0.179116
Chr7	217260001	217380000	0.210299
Chr7	219670001	219860000	0.142652
Chr7	221610001	221800000	0.298399
Chr7	229780001	229970000	0.130562
Chr7	234450001	234550000	0.117412
Chr7	237380001	237510000	0.227085
Chr7	242840001	243030000	0.188146
Chr7	244300001	244490000	0.134768
Chr7	251310001	251460000	0.161846
Chr8	1190001	1290000	0.116857
Chr8	6110001	6300000	0.142552
Chr8	22100001	22200000	0.154148
Chr8	34480001	34600000	0.139328
Chr8	34510001	34670000	0.182747
Chr8	35080001	35210000	0.134546
Chr8	35120001	35270000	0.17867
Chr8	38920001	39030000	0.1185
Chr8	41400001	41500000	0.123788
Chr8	47350001	47470000	0.127586
Chr8	51890001	52080000	0.117166
Chr8	67650001	67810000	0.168385
Chr8	68260001	68360000	0.123873
Chr8	68340001	68450000	0.151081
Chr8	84000001	84100000	0.141288
Chr8	86960001	87110000	0.221265
Chr8	87890001	88040000	0.134873
Chr8	88550001	88690000	0.132151
Chr8	89930001	90040000	0.153892
Chr8	90320001	90420000	0.11925
Chr8	91700001	91800000	0.157622
Chr8	91900001	92000000	0.118079
Chr8	97780001	97900000	0.171182
Chr8	100570001	100700000	0.123725
Chr8	100610001	100730000	0.147891
Chr8	105530001	105630000	0.120483
Chr8	105540001	105640000	0.151481
Chr8	105550001	105660000	0.15528
Chr8	105840001	106020000	0.127281
Chr8	106210001	106310000	0.117319
Chr8	106220001	106360000	0.137868
Chr8	106780001	106940000	0.122639
Chr8	108580001	108690000	0.179801
Chr8	108820001	108950000	0.119975
Chr8	111360001	111500000	0.116669
Chr8	111450001	111550000	0.125419
Chr8	111460001	111560000	0.126544
Chr8	111470001	111600000	0.121188
Chr8	111510001	111610000	0.158834
Chr8	111520001	111640000	0.169916
Chr8	112500001	112690000	0.153495
Chr8	112690001	112790000	0.126258
Chr8	113310001	113420000	0.128168
Chr8	113680001	113870000	0.248022
Chr8	118610001	118710000	0.123877
Chr8	118620001	118740000	0.15568
Chr8	118650001	118780000	0.166126
Chr8	118690001	118840000	0.18004
Chr8	121090001	121230000	0.130793
Chr8	121140001	121250000	0.145258
Chr8	121160001	121260000	0.133725
Chr8	121440001	121570000	0.155651
Chr8	121480001	121580000	0.116935
Chr8	121490001	121590000	0.131742
Chr8	122130001	122270000	0.197237
Chr8	125530001	125720000	0.118594
Chr8	127090001	127190000	0.119069
Chr8	127100001	127230000	0.134442
Chr8	130230001	130420000	0.19084
Chr8	130340001	130530000	0.268258
Chr8	136480001	136620000	0.143241
Chr8	139500001	139600000	0.128877
Chr8	141930001	142030000	0.140394
Chr8	154370001	154560000	0.121363
Chr8	157610001	157800000	0.146222
Chr8	160440001	160620000	0.133734
Chr8	160920001	161110000	0.210881
Chr8	161670001	161770000	0.125247
Chr8	161680001	161860000	0.145948
Chr8	169270001	169460000	0.145004
Chr8	173100001	173290000	0.161364
Chr8	190390001	190510000	0.168091
Chr8	190420001	190580000	0.213408
Chr8	190490001	190610000	0.2455
Chr8	191590001	191780000	0.135248
Chr8	192370001	192470000	0.127522
Chr8	192380001	192530000	0.162349
Chr8	194030001	194130000	0.13902
Chr8	194370001	194560000	0.228031
Chr8	194530001	194670000	0.297933
Chr8	194580001	194680000	0.201535
Chr8	195080001	195270000	0.178539
Chr8	195860001	195980000	0.131473
Chr8	196080001	196200000	0.138808
Chr8	196110001	196210000	0.141949
Chr8	198010001	198200000	0.183334
Chr8	199050001	199230000	0.124934
Chr8	199480001	199620000	0.117403
Chr8	199860001	200000000	0.121751
Chr8	199910001	200010000	0.118229
Chr8	200050001	200170000	0.180469
Chr8	200080001	200180000	0.216695
Chr8	200090001	200200000	0.225952
Chr8	200110001	200210000	0.246864
Chr8	200120001	200220000	0.257895
Chr8	200130001	200230000	0.314471
Chr8	200140001	200240000	0.251836
Chr8	200150001	200270000	0.242264
Chr8	200180001	200330000	0.214545
Chr8	200610001	200710000	0.170123
Chr8	200620001	200720000	0.171426
Chr8	200630001	200730000	0.174184
Chr8	200920001	201050000	0.235716
Chr8	201060001	201180000	0.124014
Chr8	201090001	201240000	0.162344
Chr8	201520001	201650000	0.147095
Chr8	201560001	201690000	0.200834
Chr8	201600001	201710000	0.207356
Chr8	202070001	202260000	0.123961
Chr8	207260001	207450000	0.137996
Chr8	208540001	208650000	0.121033
Chr8	213070001	213180000	0.167841
Chr8	213670001	213780000	0.120286
Chr8	213820001	214010000	0.141001
Chr8	217270001	217380000	0.187465
Chr8	217680001	217820000	0.118896
Chr8	217730001	217870000	0.116739
Chr8	219620001	219740000	0.172725
Chr8	219650001	219750000	0.217663
Chr8	219660001	219760000	0.198281
Chr8	219670001	219780000	0.249305
Chr8	219690001	219810000	0.170409
Chr8	219720001	219850000	0.118284
Chr8	219790001	219900000	0.143138
Chr8	220210001	220400000	0.210121
Chr8	220730001	220920000	0.16525
Chr8	221380001	221540000	0.117223
Chr8	221610001	221790000	0.132582
Chr8	221700001	221800000	0.168965
Chr8	221730001	221840000	0.206431
Chr8	221750001	221920000	0.159506
Chr8	222040001	222140000	0.122325
Chr8	222730001	222920000	0.255876
Chr8	222840001	222970000	0.190229
Chr8	229910001	230100000	0.223712
Chr8	232770001	232900000	0.163712
Chr8	232810001	232960000	0.128913
Chr8	234140001	234310000	0.369418
Chr8	234220001	234330000	0.159274
Chr8	234770001	234870000	0.172339
Chr8	234780001	234930000	0.167528
Chr8	234840001	234950000	0.164102
Chr8	235030001	235220000	0.12913
Chr8	236420001	236580000	0.132856
Chr8	250800001	250910000	0.17122
Chr8	252230001	252400000	0.148018
Chr8	252310001	252420000	0.131116
Chr8	255830001	255940000	0.160603
Chr8	256070001	256190000	0.133551
Chr8	258110001	258260000	0.130147
Chr8	259370001	259510000	0.156303
Chr8	260810001	260910000	0.130267
Chr8	260820001	260920000	0.124495
Chr9	4000001	4100000	0.121862
Chr9	4170001	4360000	0.142232
Chr9	4580001	4770000	0.117057
Chr9	5970001	6080000	0.273057
Chr9	5990001	6140000	0.118674
Chr9	9170001	9290000	0.140994
Chr9	9200001	9360000	0.167106
Chr9	9290001	9390000	0.222253
Chr9	11800001	11900000	0.127987
Chr9	12970001	13130000	0.151943
Chr9	24880001	25070000	0.240019
Chr9	31910001	32090000	0.138918
Chr9	48850001	48950000	0.129594
Chr9	52570001	52670000	0.207668
Chr9	54410001	54600000	0.123239
Chr9	76270001	76460000	0.126227
Chr9	83660001	83780000	0.142566
Chr9	89290001	89480000	0.150509
Chr9	97810001	97970000	0.137587
Chr9	102620001	102730000	0.167685
Chr9	102640001	102740000	0.194851
Chr9	102650001	102780000	0.191097
Chr9	102690001	102810000	0.349324
Chr9	103880001	103980000	0.137932
Chr9	107970001	108160000	0.130456
Chr9	109810001	109910000	0.121454
Chr9	115540001	115720000	0.154833
Chr9	115630001	115730000	0.173304
Chr9	116980001	117090000	0.187052
Chr9	119440001	119630000	0.231496
Chr9	119830001	119930000	0.164406
Chr9	119840001	120010000	0.127176
Chr9	119920001	120020000	0.154595
Chr9	120310001	120420000	0.125185
Chr9	120460001	120620000	0.128103
Chr9	121170001	121280000	0.204866
Chr9	121190001	121300000	0.179518
Chr9	121210001	121350000	0.155488
Chr9	121260001	121360000	0.144855
Chr9	121310001	121450000	0.12827
Chr9	121840001	122030000	0.209237
Chr9	122920001	123110000	0.137187
Chr9	125670001	125830000	0.121292
Chr9	130860001	130960000	0.238945
Chr9	130870001	130970000	0.137869
Chr9	130880001	131050000	0.121687
Chr9	132780001	132970000	0.118081
Chr9	137230001	137420000	0.322115
Chr9	137670001	137780000	0.136364
Chr9	137690001	137860000	0.202196
Chr9	139200001	139390000	0.252427
Chr9	145640001	145800000	0.129113
Chr9	149740001	149930000	0.24107
Chr9	149850001	150040000	0.167266
Chr9	152100001	152200000	0.130421
Chr9	156270001	156460000	0.176001
Chr9	157460001	157640000	0.277335
Chr9	161370001	161510000	0.180591
Chr9	163430001	163560000	0.146716
Chr9	168430001	168590000	0.120755
Chr9	168500001	168620000	0.137221
Chr9	171440001	171560000	0.14623
Chr9	171470001	171580000	0.144984
Chr9	171490001	171630000	0.157822
Chr9	171540001	171660000	0.141183
Chr9	175390001	175580000	0.182236
Chr9	175850001	176040000	0.135981
Chr9	178290001	178420000	0.126109
Chr9	192200001	192310000	0.143933
Chr9	192220001	192320000	0.153992
Chr9	192230001	192350000	0.162647
Chr9	193130001	193240000	0.126573
Chr9	193150001	193320000	0.155779
Chr9	193230001	193330000	0.180052
Chr9	193420001	193570000	0.133459
Chr9	194030001	194150000	0.188479
Chr9	194400001	194510000	0.19882
Chr9	194420001	194580000	0.133289
Chr9	194490001	194590000	0.118452
Chr9	194500001	194610000	0.130439
Chr9	194520001	194680000	0.157028
Chr9	194590001	194690000	0.162789
Chr9	194600001	194710000	0.168122
Chr9	195230001	195370000	0.129028
Chr9	196730001	196850000	0.196828
Chr9	196770001	196920000	0.201641
Chr9	196830001	196950000	0.203543
Chr9	196860001	196960000	0.291634
Chr9	198250001	198440000	0.221376
Chr9	199630001	199820000	0.138572
Chr9	203870001	203980000	0.134714
Chr9	203890001	204050000	0.168174
Chr9	206810001	206910000	0.167348
Chr9	206820001	206960000	0.151164
Chr9	210280001	210460000	0.167863
Chr9	212680001	212840000	0.124658
Chr9	213000001	213190000	0.187335
Chr9	214540001	214640000	0.236613
Chr9	215350001	215540000	0.190984
Chr9	216300001	216490000	0.169293
Chr9	217390001	217500000	0.124008
Chr9	217430001	217570000	0.273013
Chr9	218520001	218620000	0.227113
Chr9	219010001	219200000	0.162304
Chr9	221100001	221260000	0.121289
Chr9	228320001	228480000	0.205032
Chr9	228390001	228510000	0.217516
Chr9	229520001	229710000	0.143522
Chr9	243330001	243490000	0.130927
Chr9	250240001	250390000	0.130303
Chr9	250300001	250430000	0.247553
Chr9	250350001	250450000	0.363786
Chr9	250360001	250530000	0.223293
Chr9	251680001	251820000	0.118695
Chr10	6470001	6630000	0.126508
Chr10	8520001	8710000	0.145563
Chr10	14800001	14950000	0.12002
Chr10	17280001	17470000	0.148932
Chr10	22970001	23140000	0.147046
Chr10	24360001	24510000	0.156355
Chr10	24420001	24520000	0.174125
Chr10	24430001	24550000	0.198696
Chr10	24670001	24860000	0.127245
Chr10	25750001	25940000	0.139112
Chr10	27090001	27220000	0.189068
Chr10	27590001	27780000	0.162636
Chr10	29900001	30050000	0.120373
Chr10	30350001	30540000	0.117451
Chr10	32370001	32470000	0.12317
Chr10	32380001	32560000	0.164736
Chr10	32470001	32570000	0.344851
Chr10	33170001	33300000	0.128092
Chr10	33610001	33790000	0.126299
Chr10	33700001	33800000	0.142577
Chr10	43430001	43560000	0.14443
Chr10	45620001	45800000	0.120045
Chr10	45710001	45810000	0.176737
Chr10	45970001	46070000	0.366351
Chr10	45980001	46100000	0.120959
Chr10	50400001	50510000	0.222468
Chr10	50420001	50550000	0.264232
Chr10	50460001	50590000	0.23972
Chr10	50500001	50610000	0.248546
Chr10	54900001	55090000	0.130282
Chr10	60230001	60390000	0.172765
Chr10	80920001	81080000	0.120028
Chr10	80990001	81110000	0.23863
Chr10	85300001	85400000	0.246596
Chr10	85310001	85490000	0.235137
Chr10	87740001	87890000	0.123907
Chr10	90700001	90800000	0.174545
Chr10	91610001	91760000	0.143878
Chr10	91670001	91770000	0.131137
Chr10	91680001	91800000	0.149707
Chr10	93070001	93190000	0.128862
Chr10	93100001	93200000	0.143264
Chr10	93920001	94030000	0.14135
Chr10	99910001	100100000	0.125781
Chr10	115190001	115370000	0.149177
Chr10	130370001	130480000	0.144337
Chr10	130390001	130560000	0.128741
Chr10	130690001	130880000	0.140469
Chr10	136020001	136130000	0.149962
Chr10	136060001	136250000	0.175005
Chr10	137040001	137220000	0.124192
Chr10	137130001	137230000	0.119742
Chr10	140710001	140810000	0.12627
Chr10	144600001	144790000	0.117684
Chr10	152050001	152170000	0.153943
Chr10	152640001	152760000	0.215851
Chr10	174340001	174530000	0.207938
Chr10	176830001	176990000	0.120628
Chr10	176900001	177010000	0.149054
Chr10	176920001	177020000	0.184932
Chr10	176930001	177090000	0.158971
Chr10	180090001	180280000	0.147861
Chr10	183910001	184030000	0.125814
Chr10	183940001	184050000	0.160884
Chr10	183960001	184080000	0.297273
Chr10	183990001	184100000	0.272075
Chr10	184010001	184140000	0.234441
Chr10	184150001	184260000	0.187077
Chr10	185280001	185470000	0.193321
Chr10	190690001	190820000	0.14046
Chr10	190730001	190880000	0.194388
Chr10	200310001	200500000	0.137106
Chr10	202820001	203010000	0.145504
Chr10	209340001	209480000	0.119604
Chr10	210640001	210760000	0.123926
Chr10	210700001	210880000	0.207129
Chr10	210790001	210890000	0.189334
Chr10	211400001	211510000	0.167929
Chr10	211670001	211860000	0.172572
Chr10	214070001	214230000	0.117484
Chr10	217340001	217510000	0.207733
Chr10	218020001	218210000	0.124227
Chr10	218480001	218580000	0.169155
Chr10	222460001	222620000	0.132333
Chr10	230970001	231160000	0.220126
Chr10	234590001	234730000	0.121202
Chr10	247460001	247590000	0.164095
Chr10	257370001	257510000	0.121245
Chr10	264220001	264320000	0.129403
Chr10	264230001	264350000	0.126833
Chr10	270310001	270500000	0.196796
Chr10	272160001	272260000	0.204725
Chr10	272170001	272340000	0.167047
Chr10	272250001	272350000	0.184014
Chr10	276500001	276610000	0.218749
Chr10	276520001	276650000	0.155105
Chr10	276560001	276660000	0.136566
Chr10	277700001	277830000	0.124544
Chr10	285250001	285370000	0.120997
Chr10	291760001	291870000	0.117178
Chr10	292860001	293050000	0.426531
Chr10	293640001	293830000	0.12179
Chr10	296790001	296950000	0.120846
Chr10	297460001	297560000	0.117423
Chr10	297470001	297570000	0.143765
Chr10	298050001	298210000	0.166856
Chr10	299340001	299460000	0.169743
Chr10	299370001	299500000	0.145749
Chr10	299410001	299530000	0.131684
Chr10	299710001	299860000	0.256754
Chr10	299770001	299900000	0.19452
Chr10	299840001	299960000	0.159811
Chr10	299870001	300030000	0.173283
Chr10	300380001	300480000	0.121634
Chr11	9260001	9450000	0.157553
Chr11	14690001	14880000	0.117776
Chr11	17370001	17470000	0.176466
Chr11	17380001	17560000	0.129648
Chr11	30150001	30340000	0.215556
Chr11	33450001	33600000	0.132031
Chr11	33510001	33640000	0.134419
Chr11	33550001	33690000	0.163618
Chr11	33810001	33980000	0.117458
Chr11	46780001	46970000	0.128978
Chr11	49090001	49260000	0.12765
Chr11	49170001	49280000	0.121181
Chr11	54920001	55020000	0.139631
Chr11	60060001	60180000	0.121833
Chr11	66290001	66480000	0.142744
Chr11	68390001	68490000	0.137079
Chr11	73170001	73360000	0.208322
Chr11	73410001	73560000	0.189381
Chr11	75330001	75520000	0.117437
Chr11	87640001	87830000	0.203381
Chr11	87870001	88060000	0.125205
Chr11	88520001	88710000	0.137322
Chr11	89820001	89980000	0.204974
Chr11	89890001	90010000	0.135502
Chr11	90020001	90210000	0.222005
Chr11	91040001	91230000	0.130528
Chr11	93160001	93330000	0.155631
Chr11	96500001	96690000	0.37621
Chr11	106940001	107060000	0.175902
Chr11	106970001	107130000	0.130965
Chr11	107410001	107530000	0.126704
Chr11	132490001	132680000	0.147639
Chr11	137890001	138060000	0.120941
Chr11	137970001	138080000	0.128171
Chr11	140020001	140210000	0.172556
Chr11	163110001	163240000	0.12541
Chr11	166170001	166360000	0.148296
Chr11	187850001	188040000	0.244012
Chr11	188800001	188910000	0.120192
Chr11	189900001	190010000	0.118919
Chr11	190040001	190160000	0.13984
Chr11	193340001	193480000	0.15387
Chr11	193390001	193500000	0.194816
Chr11	193410001	193530000	0.133843
Chr11	196710001	196820000	0.123346
Chr11	199260001	199380000	0.178634
Chr11	199290001	199390000	0.215488
Chr11	199300001	199450000	0.171888
Chr11	218040001	218140000	0.118122
Chr11	222790001	222890000	0.155828
Chr11	222800001	222950000	0.210689
Chr11	222860001	222980000	0.286744
Chr11	232260001	232450000	0.128374
Chr11	240670001	240860000	0.139371
Chr11	243220001	243390000	0.174404
Chr11	243300001	243410000	0.128616
Chr11	243410001	243600000	0.148086
Chr11	243600001	243790000	0.18968
Chr11	244180001	244290000	0.122115
Chr11	245590001	245720000	0.145553
Chr11	251890001	252000000	0.136238
Chr11	252030001	252210000	0.175419
Chr11	256620001	256790000	0.126647
Chr11	256700001	256810000	0.199453
Chr11	256720001	256890000	0.29854
Chr11	258160001	258270000	0.164877
Chr11	258200001	258300000	0.139217
Chr11	259300001	259430000	0.234836
Chr11	259340001	259440000	0.234608
Chr11	259350001	259500000	0.234222
Chr11	260160001	260350000	0.358393
Chr11	260350001	260510000	0.153311
Chr11	261470001	261660000	0.156582
Chr12	640001	750000	0.1213
Chr12	1350001	1480000	0.131176
Chr12	2840001	3010000	0.118705
Chr12	3300001	3490000	0.160428
Chr12	3440001	3630000	0.129038
Chr12	6850001	6970000	0.14544
Chr12	22500001	22640000	0.168496
Chr12	22550001	22690000	0.234661
Chr12	24000001	24120000	0.266245
Chr12	24030001	24190000	0.212017
Chr12	24320001	24430000	0.117979
Chr12	26040001	26160000	0.17926
Chr12	29480001	29580000	0.128136
Chr12	35090001	35280000	0.175824
Chr12	35190001	35340000	0.146863
Chr12	37520001	37650000	0.146758
Chr12	37970001	38140000	0.129449
Chr12	38120001	38280000	0.23288
Chr12	38190001	38310000	0.142397
Chr12	38220001	38340000	0.11965
Chr12	41090001	41280000	0.159806
Chr12	42010001	42110000	0.141754
Chr12	43390001	43580000	0.181213
Chr12	43920001	44110000	0.219107
Chr12	64170001	64270000	0.120294
Chr12	64870001	65060000	0.133988
Chr12	73890001	74000000	0.127782
Chr12	75450001	75590000	0.128191
Chr12	80640001	80800000	0.164185
Chr12	86840001	87030000	0.158949
Chr12	108140001	108330000	0.276615
Chr12	123890001	124080000	0.14307
Chr12	124200001	124380000	0.140084
Chr12	126460001	126590000	0.16404
Chr12	128140001	128250000	0.140241
Chr12	129080001	129180000	0.151432
Chr12	145400001	145540000	0.145732
Chr12	145450001	145580000	0.130948
Chr12	158050001	158240000	0.279764
Chr12	158720001	158820000	0.128913
Chr12	162080001	162250000	0.136543
Chr12	167250001	167440000	0.120156
Chr12	174340001	174470000	0.123091
Chr12	179740001	179850000	0.192215
Chr12	179760001	179860000	0.197961
Chr12	179770001	179920000	0.265741
Chr12	181980001	182110000	0.20774
Chr12	182770001	182950000	0.183942
Chr12	182860001	182960000	0.312089
Chr12	186230001	186350000	0.204275
Chr12	186260001	186390000	0.13458
Chr12	186580001	186700000	0.127467
Chr12	186610001	186760000	0.177405
Chr12	186700001	186810000	0.117855
Chr12	186750001	186860000	0.124772
Chr12	186770001	186890000	0.135798
Chr12	186800001	186910000	0.128813
Chr12	186820001	186940000	0.173176
Chr12	189440001	189540000	0.154956
Chr12	190670001	190810000	0.218665
Chr12	191610001	191710000	0.26019
Chr12	215660001	215810000	0.177788
Chr12	217250001	217390000	0.120389
Chr12	217910001	218100000	0.119122
Chr12	221160001	221350000	0.175035
Chr12	247190001	247310000	0.151608
Chr12	249350001	249530000	0.136353
Chr12	262990001	263180000	0.128143
Chr12	277170001	277360000	0.154412
Chr12	283530001	283630000	0.190648
Chr12	283540001	283700000	0.177212
Chr12	289490001	289680000	0.16622
Chr12	290360001	290480000	0.166972
Chr12	290870001	290980000	0.122202
Chr12	291360001	291480000	0.136649
Chr12	293000001	293120000	0.233384
Chr12	293030001	293190000	0.180081
Chr12	295270001	295380000	0.13717
Chr12	295290001	295390000	0.124405
Chr12	295300001	295460000	0.135636
Chr12	295840001	295950000	0.148276
Chr12	295860001	295960000	0.176759
Chr12	295870001	296030000	0.124074
Chr12	296410001	296600000	0.177988
Chr12	299510001	299630000	0.126103
Chr12	300550001	300740000	0.117386
Chr12	300750001	300940000	0.156731
Chr12	308080001	308250000	0.151723
Chr12	309550001	309680000	0.190859
Chr12	312810001	313000000	0.131878
Chr12	313110001	313300000	0.117404
Chr12	313560001	313700000	0.125977
Chr12	313830001	314000000	0.121371
Chr12	313940001	314050000	0.151211
Chr13	130001	240000	0.122124
Chr13	330001	430000	0.225275
Chr13	340001	520000	0.286204
Chr13	1250001	1370000	0.130666
Chr13	1280001	1440000	0.163887
Chr13	2270001	2380000	0.219327
Chr13	2620001	2720000	0.198798
Chr13	2630001	2810000	0.190473
Chr13	2720001	2820000	0.182047
Chr13	3680001	3860000	0.163116
Chr13	3770001	3870000	0.316339
Chr13	4880001	5000000	0.188691
Chr13	5240001	5400000	0.282406
Chr13	5310001	5430000	0.208894
Chr13	7260001	7430000	0.123728
Chr13	7340001	7450000	0.156186
Chr13	7670001	7830000	0.173668
Chr13	7740001	7840000	0.157229
Chr13	7750001	7860000	0.129999
Chr13	7920001	8040000	0.159418
Chr13	11110001	11290000	0.125902
Chr13	11200001	11300000	0.141488
Chr13	11560001	11750000	0.143571
Chr13	13980001	14080000	0.120686
Chr13	17510001	17610000	0.161956
Chr13	17520001	17700000	0.149131
Chr13	18500001	18640000	0.151062
Chr13	18550001	18690000	0.212311
Chr13	19500001	19630000	0.218548
Chr13	19890001	20080000	0.128195
Chr13	20010001	20140000	0.163677
Chr13	20050001	20200000	0.150517
Chr13	20110001	20230000	0.136404
Chr13	20140001	20240000	0.12264
Chr13	21410001	21510000	0.145806
Chr13	22830001	23020000	0.129249
Chr13	24550001	24740000	0.178731
Chr13	25800001	25970000	0.14509
Chr13	29070001	29200000	0.18234
Chr13	29110001	29220000	0.132203
Chr13	47090001	47220000	0.125992
Chr13	50220001	50410000	0.206389
Chr13	53540001	53730000	0.154736
Chr13	64360001	64490000	0.129181
Chr13	67280001	67470000	0.202153
Chr13	71260001	71370000	0.130851
Chr13	76200001	76300000	0.135863
Chr13	76210001	76340000	0.176367
Chr13	78430001	78620000	0.164377
Chr13	79730001	79840000	0.159951
Chr13	80940001	81070000	0.117668
Chr13	86220001	86360000	0.143641
Chr13	88770001	88960000	0.145961
Chr13	90560001	90690000	0.124043
Chr13	93240001	93400000	0.128799
Chr13	96720001	96830000	0.170999
Chr13	99700001	99800000	0.130976
Chr13	99710001	99810000	0.134693
Chr13	99720001	99830000	0.172862
Chr13	105450001	105570000	0.121859
Chr13	105480001	105640000	0.166695
Chr13	106400001	106590000	0.137402
Chr13	106810001	106920000	0.129278
Chr13	118140001	118320000	0.183906
Chr13	118240001	118430000	0.202387
Chr13	118430001	118620000	0.12436
Chr13	119980001	120080000	0.125419
Chr13	119990001	120110000	0.142729
Chr13	121280001	121400000	0.131845
Chr13	125570001	125710000	0.116871
Chr13	126190001	126340000	0.146529
Chr13	126250001	126370000	0.220411
Chr13	126280001	126380000	0.184088
Chr13	126820001	126960000	0.150247
Chr13	128720001	128910000	0.190206
Chr13	130080001	130270000	0.123647
Chr13	134160001	134290000	0.12899
Chr13	137170001	137280000	0.122339
Chr13	137190001	137360000	0.142014
Chr13	145630001	145750000	0.219688
Chr13	158520001	158710000	0.168633
Chr13	170260001	170410000	0.145408
Chr13	172160001	172270000	0.117095
Chr13	173050001	173220000	0.126334
Chr13	173130001	173240000	0.152331
Chr13	175730001	175920000	0.118904
Chr13	175960001	176060000	0.119311
Chr13	177040001	177210000	0.131113
Chr13	177500001	177620000	0.148927
Chr13	178440001	178540000	0.201603
Chr13	178450001	178600000	0.117399
Chr13	179710001	179840000	0.144207
Chr13	179980001	180080000	0.190416
Chr13	179990001	180100000	0.199659
Chr13	182130001	182260000	0.136298
Chr13	182330001	182510000	0.128231
Chr13	182420001	182520000	0.150557
Chr13	182610001	182720000	0.167385
Chr13	182630001	182800000	0.206047
Chr13	182910001	183100000	0.136151
Chr13	183910001	184100000	0.195573
Chr13	191180001	191370000	0.125203
Chr13	192300001	192450000	0.133787
Chr13	192360001	192490000	0.147776
Chr13	192400001	192550000	0.148617
Chr13	193380001	193570000	0.170369
Chr13	198720001	198820000	0.122967
Chr13	201530001	201720000	0.193309
Chr13	209290001	209400000	0.134717
Chr13	209310001	209410000	0.119277
Chr13	212800001	212990000	0.129089
Chr13	213550001	213710000	0.287306
Chr13	213620001	213740000	0.156797
Chr13	213650001	213760000	0.141949
Chr13	213670001	213810000	0.139664
Chr13	213720001	213860000	0.133053
Chr13	218920001	219020000	0.12935
Chr13	220190001	220370000	0.140883
Chr13	220280001	220380000	0.151136
Chr13	225760001	225900000	0.16363
Chr13	230370001	230480000	0.156725
Chr13	237930001	238110000	0.123968
Chr13	239140001	239290000	0.136831
Chr13	239260001	239410000	0.14298
Chr13	239320001	239450000	0.136094
Chr13	240450001	240570000	0.197726
Chr13	242400001	242550000	0.116658
Chr13	243350001	243540000	0.228763
Chr13	244230001	244390000	0.368356
Chr13	244300001	244420000	0.19057
Chr13	245630001	245820000	0.149365
Chr13	253640001	253740000	0.122465
Chr13	253650001	253750000	0.138831
Chr13	254200001	254320000	0.144677
Chr13	254230001	254380000	0.139353
Chr13	254670001	254830000	0.189805
Chr13	263590001	263760000	0.244749
Chr13	267160001	267350000	0.314408
Chr13	269110001	269250000	0.134654
Chr13	281450001	281640000	0.126209
Chr13	286760001	286950000	0.22609
Chr13	294660001	294790000	0.148152
Chr13	294700001	294800000	0.157735
Chr13	298710001	298870000	0.309005
Chr13	298960001	299080000	0.144313
Chr13	301680001	301830000	0.147752
Chr13	308300001	308400000	0.125331
Chr13	311340001	311530000	0.212214
Chr13	312500001	312630000	0.157393
Chr13	312540001	312650000	0.339219
Chr13	313880001	314030000	0.120979
Chr13	315580001	315710000	0.119636
Chr13	315770001	315960000	0.163105
Chr13	318280001	318470000	0.116909
Chr13	318740001	318930000	0.19568
Chr13	318940001	319080000	0.190292
Chr13	319860001	319960000	0.145858
Chr13	325620001	325720000	0.160958
Chr14	9990001	10180000	0.147967
Chr14	10290001	10410000	0.132579
Chr14	12810001	13000000	0.168331
Chr14	14200001	14350000	0.203032
Chr14	15050001	15190000	0.14699
Chr14	15370001	15560000	0.122262
Chr14	16370001	16520000	0.151186
Chr14	22550001	22690000	0.140794
Chr14	30680001	30870000	0.138022
Chr14	31680001	31800000	0.210012
Chr14	31710001	31870000	0.175368
Chr14	32360001	32550000	0.122089
Chr14	36120001	36270000	0.147562
Chr14	36410001	36580000	0.124265
Chr14	45110001	45210000	0.130073
Chr14	52820001	53000000	0.123793
Chr14	57290001	57480000	0.157464
Chr14	60160001	60300000	0.118736
Chr14	62090001	62260000	0.134355
Chr14	63390001	63500000	0.197753
Chr14	63770001	63900000	0.137281
Chr14	67200001	67340000	0.172386
Chr14	69840001	69940000	0.130636
Chr14	69850001	70030000	0.158087
Chr14	70960001	71150000	0.188346
Chr14	71690001	71800000	0.131627
Chr14	71840001	71940000	0.151003
Chr14	71850001	71970000	0.13017
Chr14	75190001	75310000	0.125035
Chr14	76460001	76590000	0.124714
Chr14	77210001	77400000	0.255022
Chr14	78570001	78720000	0.192823
Chr14	78630001	78760000	0.134542
Chr14	80330001	80520000	0.154431
Chr14	80710001	80830000	0.14873
Chr14	82190001	82320000	0.152804
Chr14	82400001	82510000	0.179327
Chr14	83060001	83190000	0.121501
Chr14	83380001	83530000	0.146956
Chr14	87320001	87460000	0.149159
Chr14	87370001	87480000	0.122456
Chr14	87910001	88010000	0.138236
Chr14	87980001	88120000	0.214224
Chr14	88030001	88170000	0.217898
Chr14	88080001	88220000	0.229478
Chr14	88220001	88410000	0.329727
Chr14	88720001	88910000	0.289467
Chr14	91110001	91280000	0.200056
Chr14	92690001	92880000	0.178189
Chr14	97720001	97840000	0.1604
Chr14	99560001	99680000	0.119427
Chr14	100220001	100340000	0.124748
Chr14	101250001	101350000	0.148317
Chr14	102360001	102530000	0.165414
Chr14	103310001	103410000	0.136228
Chr14	106510001	106640000	0.154664
Chr14	107140001	107280000	0.128108
Chr14	114360001	114550000	0.147874
Chr14	116220001	116330000	0.129773
Chr14	116240001	116410000	0.195429
Chr14	124830001	124980000	0.126409
Chr14	124890001	124990000	0.12601
Chr14	125240001	125420000	0.220033
Chr14	125330001	125430000	0.306825
Chr14	127350001	127450000	0.131297
Chr14	128110001	128210000	0.138018
Chr14	128120001	128230000	0.137377
Chr14	128570001	128670000	0.123859
Chr14	128580001	128680000	0.126143
Chr14	128590001	128700000	0.126711
Chr14	128610001	128710000	0.120487
Chr14	128640001	128740000	0.134736
Chr14	128650001	128810000	0.123153
Chr14	128720001	128830000	0.119672
Chr14	128930001	129030000	0.125052
Chr14	128970001	129080000	0.158972
Chr14	128990001	129110000	0.166273
Chr14	129020001	129120000	0.11932
Chr14	129460001	129560000	0.118631
Chr14	129990001	130100000	0.124109
Chr14	131770001	131960000	0.179581
Chr14	132130001	132240000	0.154336
Chr14	132510001	132610000	0.148445
Chr14	132520001	132700000	0.176189
Chr14	132930001	133120000	0.226993
Chr14	134430001	134530000	0.162336
Chr14	134440001	134560000	0.149377
Chr14	135760001	135870000	0.127982
Chr14	135780001	135920000	0.138396
Chr14	135830001	135930000	0.147373
Chr14	135840001	135950000	0.215545
Chr14	135860001	135990000	0.145819
Chr14	135900001	136030000	0.126539
Chr14	135940001	136040000	0.119366
Chr14	137140001	137250000	0.135287
Chr14	137160001	137260000	0.139834
Chr14	137170001	137280000	0.130461
Chr14	137190001	137300000	0.131023
Chr14	137210001	137320000	0.167005
Chr14	142340001	142460000	0.127923
Chr14	142560001	142680000	0.122331
Chr14	142590001	142690000	0.1248
Chr14	142600001	142710000	0.137181
Chr14	142620001	142730000	0.160961
Chr14	142640001	142750000	0.139196
Chr14	142700001	142810000	0.126712
Chr14	142720001	142830000	0.127999
Chr14	142740001	142860000	0.162512
Chr14	142860001	142960000	0.176575
Chr14	142870001	143050000	0.345354
Chr14	143250001	143350000	0.131799
Chr14	144030001	144220000	0.169504
Chr14	144350001	144470000	0.219269
Chr14	144380001	144480000	0.189968
Chr14	144390001	144490000	0.162621
Chr14	144400001	144530000	0.161594
Chr14	144440001	144540000	0.186449
Chr14	144450001	144560000	0.167287
Chr14	144470001	144570000	0.17825
Chr14	144480001	144580000	0.192141
Chr14	144490001	144590000	0.215676
Chr14	144500001	144630000	0.218638
Chr14	144540001	144660000	0.222497
Chr14	144600001	144700000	0.144588
Chr14	149200001	149300000	0.126106
Chr14	149210001	149320000	0.234873
Chr14	151880001	152000000	0.12531
Chr14	151910001	152020000	0.125589
Chr14	152100001	152220000	0.265427
Chr14	152130001	152290000	0.170398
Chr14	152230001	152340000	0.134774
Chr14	153050001	153150000	0.132371
Chr14	153920001	154090000	0.141797
Chr14	154300001	154490000	0.225169
Chr14	154850001	154950000	0.155825
Chr14	154860001	154960000	0.137469
Chr14	156680001	156820000	0.174324
Chr14	156730001	156870000	0.155416
Chr14	157380001	157490000	0.144027
Chr14	157540001	157650000	0.147576
Chr14	158340001	158480000	0.128467
Chr14	158390001	158490000	0.161503
Chr14	158920001	159050000	0.169008
Chr14	158960001	159110000	0.246719
Chr14	159570001	159680000	0.148575
Chr14	160760001	160880000	0.120549
Chr14	160880001	160980000	0.124432
Chr14	161300001	161430000	0.16479
Chr14	161340001	161460000	0.170759
Chr14	163450001	163640000	0.268198
Chr14	165520001	165690000	0.193964
Chr14	165600001	165700000	0.178892
Chr14	165610001	165710000	0.124004
Chr14	167510001	167690000	0.172153
Chr14	169760001	169880000	0.127168
Chr14	173140001	173290000	0.172308
Chr14	173200001	173330000	0.131149
Chr14	173240001	173390000	0.118854
Chr14	173840001	173940000	0.123351
Chr14	174520001	174670000	0.137326
Chr14	174580001	174680000	0.137324
Chr14	175780001	175900000	0.162115
Chr14	175810001	175910000	0.164692
Chr14	175820001	175920000	0.167707
Chr14	175830001	175930000	0.164075
Chr14	175840001	175960000	0.172904
Chr14	175870001	175970000	0.167489
Chr14	175880001	176000000	0.162878
Chr14	175910001	176010000	0.16226
Chr14	175920001	176020000	0.157623
Chr14	175930001	176060000	0.16107
Chr14	179070001	179180000	0.120463
Chr14	181020001	181210000	0.20206
Chr14	182280001	182400000	0.133801
Chr14	183060001	183180000	0.122537
Chr14	183690001	183800000	0.13691
Chr14	189520001	189640000	0.13146
Chr14	191130001	191310000	0.129072
Chr14	196150001	196340000	0.13385
Chr14	199230001	199370000	0.137993
Chr14	206860001	206960000	0.147569
Chr14	206870001	206970000	0.152255
Chr14	207290001	207410000	0.160153
Chr14	210790001	210940000	0.15641
Chr14	210850001	210980000	0.129114
Chr14	212660001	212850000	0.240679
Chr14	214370001	214480000	0.261374
Chr14	215260001	215440000	0.164452
Chr14	222710001	222900000	0.167747
Chr14	224350001	224540000	0.259392
Chr14	227360001	227470000	0.143647
Chr14	229660001	229840000	0.120715
Chr14	230860001	231030000	0.163324
Chr14	231450001	231550000	0.118164
Chr14	231460001	231600000	0.189591
Chr14	235300001	235400000	0.118922
Chr14	235310001	235410000	0.175079
Chr14	236990001	237110000	0.17278
Chr14	238300001	238490000	0.193781
Chr14	239150001	239340000	0.136387
Chr14	240060001	240160000	0.140089
Chr14	240070001	240170000	0.330039
Chr14	240650001	240840000	0.123559
Chr14	243660001	243850000	0.213627
Chr14	244380001	244570000	0.148027
Chr14	246680001	246790000	0.141738
Chr14	247330001	247520000	0.178369
Chr14	257210001	257320000	0.143084
Chr14	257230001	257380000	0.259877
Chr14	257290001	257400000	0.125157
Chr14	258570001	258670000	0.136424
Chr14	261730001	261920000	0.119301
Chr14	264540001	264670000	0.121769
Chr14	264580001	264720000	0.14456
Chr14	270710001	270900000	0.136925
Chr14	272290001	272400000	0.190063
Chr14	272310001	272480000	0.15551
Chr14	273390001	273520000	0.133957
Chr14	275900001	276090000	0.169201
Chr14	276370001	276560000	0.247027
Chr14	276760001	276950000	0.175881
Chr14	278250001	278380000	0.210157
Chr14	278610001	278710000	0.127605
Chr14	278620001	278770000	0.165165
Chr14	278680001	278780000	0.191535
Chr14	278690001	278800000	0.246889
Chr14	278710001	278810000	0.301749
Chr14	280930001	281070000	0.22813
Chr14	280980001	281100000	0.122192
Chr14	281080001	281200000	0.155979
Chr14	281110001	281230000	0.175542
Chr14	283710001	283840000	0.170897
Chr14	283750001	283850000	0.18472
Chr14	283760001	283870000	0.215172
Chr14	284130001	284250000	0.246374
Chr14	284160001	284320000	0.21822
Chr14	285230001	285330000	0.117539
Chr14	285240001	285380000	0.151999
Chr14	286140001	286250000	0.141026
Chr14	289740001	289840000	0.180914
Chr14	290050001	290150000	0.197697
Chr14	290060001	290240000	0.137351
Chr14	290940001	291130000	0.168674
Chr14	291300001	291430000	0.127806
Chr14	291880001	291980000	0.133301
Chr14	292280001	292420000	0.203896
Chr14	292550001	292740000	0.186133
Chr14	294160001	294300000	0.134016
Chr14	296160001	296350000	0.142136
Chr14	297180001	297370000	0.118395
Chr14	298120001	298280000	0.15135
Chr14	298490001	298680000	0.238724
Chr14	298860001	299000000	0.12063
Chr14	299230001	299350000	0.144007
Chr14	299630001	299750000	0.205999
Chr14	302860001	302970000	0.119034
Chr14	302880001	303030000	0.224386
Chr14	303010001	303200000	0.206957
Chr14	304260001	304370000	0.132449
Chr14	307980001	308080000	0.135674
Chr14	307990001	308170000	0.153816
Chr14	308080001	308180000	0.187318
Chr14	308840001	309000000	0.141649
Chr14	309330001	309460000	0.141308
Chr15	5210001	5380000	0.138184
Chr15	5290001	5480000	0.145069
Chr15	9950001	10140000	0.151298
Chr15	10120001	10310000	0.164332
Chr15	10500001	10690000	0.161228
Chr15	12130001	12270000	0.126813
Chr15	12450001	12630000	0.199673
Chr15	12540001	12640000	0.122194
Chr15	17280001	17390000	0.215865
Chr15	28270001	28460000	0.158919
Chr15	29340001	29530000	0.139732
Chr15	30310001	30460000	0.127028
Chr15	36060001	36250000	0.188768
Chr15	40300001	40490000	0.128564
Chr15	44340001	44470000	0.159236
Chr15	44380001	44530000	0.139591
Chr15	46160001	46350000	0.119684
Chr15	48620001	48750000	0.135577
Chr15	48660001	48790000	0.143174
Chr15	49270001	49460000	0.12805
Chr15	52040001	52220000	0.159412
Chr15	56860001	57000000	0.12684
Chr15	56910001	57030000	0.137675
Chr15	59050001	59150000	0.204368
Chr15	63340001	63460000	0.16684
Chr15	65300001	65490000	0.133888
Chr15	65730001	65850000	0.128593
Chr15	69750001	69900000	0.178264
Chr15	70090001	70280000	0.13024
Chr15	76900001	77030000	0.126229
Chr15	76940001	77050000	0.154599
Chr15	76960001	77090000	0.13608
Chr15	77000001	77130000	0.139902
Chr15	79150001	79250000	0.117266
Chr15	79160001	79340000	0.13134
Chr15	79250001	79350000	0.147424
Chr15	79860001	80010000	0.17782
Chr15	79920001	80050000	0.391883
Chr15	80790001	80920000	0.13643
Chr15	80830001	80940000	0.135787
Chr15	80850001	80990000	0.135219
Chr15	81650001	81750000	0.213019
Chr15	81660001	81780000	0.237042
Chr15	82970001	83160000	0.170052
Chr15	84300001	84480000	0.161906
Chr15	84390001	84490000	0.154336
Chr15	84730001	84920000	0.128973
Chr15	85530001	85690000	0.14553
Chr15	94450001	94640000	0.133917
Chr15	96660001	96850000	0.164059
Chr15	179400001	179520000	0.150863
Chr15	180510001	180700000	0.137467
Chr15	186240001	186340000	0.138586
Chr15	186940001	187130000	0.167857
Chr15	188710001	188840000	0.120284
Chr15	192170001	192270000	0.152077
Chr15	192460001	192560000	0.116667
Chr15	193770001	193890000	0.16114
Chr15	194450001	194640000	0.138441
Chr15	199210001	199390000	0.128989
Chr15	199300001	199400000	0.123053
Chr15	199310001	199460000	0.119247
Chr15	199520001	199620000	0.156617
Chr15	204730001	204840000	0.275797
Chr15	204750001	204920000	0.128036
Chr15	204880001	205070000	0.117238
Chr15	206040001	206150000	0.127049
Chr15	206250001	206400000	0.119321
Chr15	216440001	216630000	0.16468
Chr15	216900001	217090000	0.118134
Chr15	224630001	224740000	0.197261
Chr15	224650001	224820000	0.14935
Chr15	226090001	226260000	0.145912
Chr15	226170001	226280000	0.13249
Chr15	226230001	226360000	0.150602
Chr15	226270001	226390000	0.16078
Chr15	226300001	226420000	0.164008
Chr15	226470001	226660000	0.149324
Chr15	226740001	226870000	0.124016
Chr15	226880001	226980000	0.156425
Chr15	226900001	227020000	0.144217
Chr15	226930001	227030000	0.142536
Chr15	226940001	227080000	0.13226
Chr15	226990001	227090000	0.218497
Chr15	227650001	227840000	0.190032
Chr15	229540001	229640000	0.214856
Chr15	229550001	229730000	0.143723
Chr15	230970001	231090000	0.168954
Chr15	233870001	234030000	0.142146
Chr15	234390001	234520000	0.148768
Chr15	235350001	235450000	0.141171
Chr15	235950001	236050000	0.158965
Chr15	235960001	236100000	0.172565
Chr15	236010001	236110000	0.121737
Chr15	237310001	237500000	0.14817
Chr15	237810001	237920000	0.157545
Chr15	243110001	243210000	0.129212
Chr15	246130001	246230000	0.183642
Chr15	246140001	246290000	0.118838
Chr15	247300001	247480000	0.160247
Chr15	247390001	247490000	0.13435
Chr15	247980001	248170000	0.22517
Chr15	249100001	249200000	0.133468
Chr15	249110001	249210000	0.132584
Chr15	249120001	249270000	0.117917
Chr15	249180001	249290000	0.138689
Chr15	253340001	253440000	0.123074
Chr15	254420001	254610000	0.220627
Chr15	258260001	258400000	0.126831
Chr15	258310001	258450000	0.124115
Chr15	258850001	259030000	0.122508
Chr15	260400001	260550000	0.197237
Chr15	260460001	260590000	0.126395
Chr15	261190001	261380000	0.122373
Chr15	261840001	262000000	0.123234
Chr15	263960001	264070000	0.119708
Chr15	267620001	267790000	0.165252
Chr15	267700001	267810000	0.26746
Chr15	268630001	268740000	0.133826
Chr15	268650001	268750000	0.30586
Chr15	268660001	268760000	0.272215
Chr15	268670001	268810000	0.322339
Chr15	268940001	269130000	0.158718
Chr15	269440001	269630000	0.233266
Chr15	269580001	269690000	0.13624
Chr15	269600001	269770000	0.117022
Chr15	270840001	270950000	0.14006
Chr15	270860001	270990000	0.154796
Chr15	270900001	271030000	0.141213
Chr15	270940001	271050000	0.143617
Chr15	271160001	271350000	0.13793
Chr15	272380001	272550000	0.133186
Chr15	272460001	272570000	0.285805
Chr15	273730001	273890000	0.125136
Chr15	273800001	273920000	0.170878
Chr15	277450001	277610000	0.237097
Chr15	277850001	277950000	0.138463
Chr15	278030001	278220000	0.12012
Chr15	278780001	278970000	0.117132
Chr15	279280001	279390000	0.157383
Chr15	279300001	279400000	0.133105
Chr15	279310001	279410000	0.127137
Chr15	283740001	283910000	0.182571
Chr15	284670001	284860000	0.325506
Chr15	284860001	284990000	0.126048
Chr15	285620001	285730000	0.118525
Chr15	285680001	285780000	0.122496
Chr15	285690001	285790000	0.152482
Chr15	286820001	286980000	0.120754
Chr15	287250001	287360000	0.167643
Chr15	287270001	287370000	0.138664
Chr15	290820001	291010000	0.122717
Chr15	291640001	291800000	0.152314
Chr15	292070001	292180000	0.160931
Chr15	293330001	293520000	0.150206
Chr15	294480001	294670000	0.132376
Chr15	296410001	296520000	0.13618
Chr15	296430001	296580000	0.16093
Chr16	8810001	8960000	0.174037
Chr16	8870001	9000000	0.214925
Chr16	28200001	28360000	0.123188
Chr16	28270001	28370000	0.206313
Chr16	28280001	28390000	0.152894
Chr16	35290001	35390000	0.198074
Chr16	38970001	39080000	0.159092
Chr16	39300001	39400000	0.123101
Chr16	40160001	40350000	0.119514
Chr16	41120001	41310000	0.119774
Chr16	42280001	42470000	0.229757
Chr16	45070001	45200000	0.179185
Chr16	45870001	46060000	0.250206
Chr16	46390001	46580000	0.131
Chr16	47840001	47950000	0.153052
Chr16	47860001	48030000	0.143179
Chr16	50850001	50990000	0.153421
Chr16	51890001	52010000	0.147515
Chr16	53150001	53340000	0.124429
Chr16	55260001	55450000	0.126577
Chr16	56900001	57090000	0.119313
Chr16	60760001	60870000	0.137527
Chr16	60780001	60950000	0.16295
Chr16	71640001	71770000	0.138613
Chr16	75900001	76030000	0.181189
Chr16	77110001	77230000	0.136571
Chr16	77140001	77270000	0.166987
Chr16	77450001	77640000	0.15693
Chr16	79460001	79650000	0.146515
Chr16	80370001	80560000	0.147385
Chr16	80800001	80910000	0.14034
Chr16	82830001	83020000	0.134888
Chr16	83690001	83800000	0.126174
Chr16	83710001	83820000	0.160274
Chr16	85220001	85380000	0.349523
Chr16	85290001	85410000	0.15018
Chr16	88380001	88490000	0.260057
Chr16	88640001	88830000	0.147617
Chr16	89270001	89410000	0.144868
Chr16	89600001	89790000	0.237825
Chr16	91590001	91700000	0.128894
Chr16	91610001	91780000	0.127158
Chr16	95520001	95710000	0.16311
Chr16	96620001	96720000	0.164597
Chr16	99530001	99680000	0.121181
Chr16	99590001	99720000	0.161064
Chr16	100470001	100630000	0.119351
Chr16	103840001	103980000	0.156111
Chr16	103890001	104020000	0.159376
Chr16	103930001	104080000	0.168175
Chr16	104760001	104950000	0.194334
Chr16	105150001	105250000	0.161022
Chr16	105460001	105600000	0.121275
Chr16	105510001	105640000	0.132883
Chr16	105550001	105650000	0.170166
Chr16	105970001	106100000	0.205102
Chr16	106010001	106160000	0.169903
Chr16	107200001	107370000	0.192925
Chr16	109070001	109170000	0.238818
Chr16	109080001	109180000	0.19798
Chr16	109090001	109210000	0.22418
Chr16	109120001	109240000	0.229188
Chr16	109150001	109260000	0.196469
Chr16	109170001	109270000	0.189839
Chr16	109180001	109280000	0.195778
Chr16	109190001	109300000	0.154947
Chr16	109210001	109310000	0.136065
Chr16	109260001	109370000	0.121557
Chr16	109300001	109400000	0.156127
Chr16	109310001	109440000	0.214804
Chr16	109350001	109450000	0.196307
Chr16	109360001	109470000	0.132442
Chr16	109380001	109490000	0.153253
Chr16	109510001	109690000	0.170392
Chr16	112100001	112290000	0.144954
Chr16	120200001	120330000	0.138977
Chr16	127850001	127970000	0.117231
Chr16	127880001	127980000	0.119223
Chr16	128060001	128170000	0.11728
Chr16	128080001	128200000	0.131803
Chr16	129240001	129360000	0.122959
Chr16	132480001	132590000	0.125711
Chr16	132920001	133050000	0.118518
Chr16	132960001	133060000	0.121515
Chr16	132970001	133080000	0.123527
Chr16	133120001	133220000	0.148355
Chr16	133130001	133230000	0.140457
Chr16	133140001	133240000	0.124452
Chr16	133720001	133830000	0.232101
Chr16	134140001	134260000	0.152006
Chr16	134170001	134290000	0.182954
Chr16	134680001	134780000	0.138085
Chr16	134690001	134840000	0.198598
Chr16	134750001	134870000	0.119826
Chr16	135470001	135590000	0.154719
Chr16	135500001	135600000	0.202741
Chr16	135510001	135610000	0.134758
Chr16	135520001	135630000	0.139031
Chr16	135540001	135650000	0.137667
Chr16	136350001	136460000	0.118277
Chr16	136370001	136490000	0.14751
Chr16	136400001	136500000	0.166338
Chr16	136510001	136640000	0.138245
Chr16	136550001	136650000	0.203765
Chr16	136560001	136690000	0.212766
Chr16	137020001	137130000	0.127711
Chr16	137040001	137150000	0.121118
Chr16	137090001	137200000	0.14081
Chr16	137110001	137210000	0.182728
Chr16	137350001	137500000	0.170936
Chr16	137410001	137520000	0.136971
Chr16	137440001	137540000	0.127025
Chr16	137470001	137590000	0.120048
Chr16	137500001	137600000	0.120479
Chr16	137510001	137620000	0.123005
Chr16	137530001	137630000	0.129238
Chr16	137540001	137640000	0.119188
Chr16	137550001	137650000	0.127808
Chr16	137930001	138040000	0.120031
Chr16	137980001	138110000	0.13891
Chr16	138020001	138120000	0.168564
Chr16	138030001	138140000	0.149812
Chr16	138050001	138150000	0.183032
Chr16	138060001	138160000	0.214713
Chr16	138070001	138170000	0.174558
Chr16	138080001	138200000	0.139383
Chr16	138110001	138210000	0.11956
Chr16	138450001	138560000	0.206711
Chr16	138810001	138910000	0.139235
Chr16	139550001	139650000	0.126092
Chr16	139560001	139660000	0.166673
Chr16	140960001	141060000	0.11719
Chr16	140970001	141070000	0.131236
Chr16	140980001	141080000	0.157517
Chr16	141230001	141340000	0.131462
Chr16	142680001	142850000	0.127212
Chr16	142760001	142870000	0.148275
Chr16	142830001	143000000	0.121583
[truncated: 1,475 more rows]

## Sheet: Table S5
Table S5 Putative selection regions by π ratios.
Chromsome	Start	End	πTC/πSCC
Chr1	600001	700000	3.95819
Chr1	6600001	6700000	2.49171
Chr1	7410001	7560000	2.24072
Chr1	8070001	8260000	4.21417
Chr1	18490001	18600000	3.14653
Chr1	24020001	24210000	2.00446
Chr1	28270001	28460000	2.01624
Chr1	30790001	30900000	2.4812
Chr1	30810001	30920000	2.2286
Chr1	37100001	37200000	2.0801
Chr1	41530001	41630000	1.97575
Chr1	42170001	42270000	2.06679
Chr1	45860001	46000000	2.17516
Chr1	53030001	53150000	2.08991
Chr1	56980001	57100000	2.28973
Chr1	58470001	58660000	2.4247
Chr1	66670001	66840000	2.06837
Chr1	69340001	69530000	1.8869
Chr1	80310001	80460000	2.28561
Chr1	90580001	90700000	2.14835
Chr1	105380001	105550000	1.86483
Chr1	106520001	106710000	2.33257
Chr1	106660001	106850000	2.04673
Chr1	109240001	109430000	2.95611
Chr1	127600001	127720000	2.2267
Chr1	130590001	130780000	1.93379
Chr1	131530001	131650000	1.85604
Chr1	133140001	133330000	2.1508
Chr1	138310001	138500000	2.29085
Chr1	139710001	139900000	2.62927
Chr1	143010001	143110000	4.62312
Chr1	143020001	143170000	2.23734
Chr1	149180001	149370000	1.85177
Chr1	153640001	153830000	2.28262
Chr1	155080001	155220000	2.88589
Chr1	158770001	158950000	2.71207
Chr1	163880001	163980000	1.87731
Chr1	168250001	168350000	1.91668
Chr1	170600001	170740000	2.07387
Chr1	176450001	176640000	1.9615
Chr1	178250001	178440000	2.0955
Chr1	181160001	181350000	1.90324
Chr1	182340001	182530000	2.56783
Chr1	191020001	191150000	2.33375
Chr1	202090001	202280000	2.64181
Chr1	202340001	202490000	2.39257
Chr1	202790001	202910000	2.25018
Chr1	203180001	203370000	2.47925
Chr1	204490001	204680000	2.09861
Chr1	208180001	208370000	4.23477
Chr1	208280001	208470000	1.98807
Chr1	209040001	209230000	2.28638
Chr1	211650001	211750000	1.96828
Chr1	212200001	212300000	2.01153
Chr1	221190001	221290000	2.07386
Chr1	223040001	223230000	3.53903
Chr1	225320001	225470000	2.13019
Chr1	227880001	228000000	3.00083
Chr1	230510001	230700000	1.88768
Chr1	231640001	231740000	13.378
Chr1	232980001	233170000	2.93095
Chr1	235000001	235190000	5.28087
Chr1	236840001	236940000	2.31513
Chr1	237180001	237300000	1.90567
Chr1	239090001	239200000	1.93101
Chr1	242010001	242140000	2.30317
Chr1	244510001	244650000	2.14631
Chr1	250650001	250840000	3.2054
Chr1	254390001	254550000	2.57664
Chr1	255120001	255220000	2.17081
Chr1	262950001	263140000	2.89406
Chr1	269740001	269930000	2.16998
Chr1	270320001	270510000	3.35589
Chr1	272540001	272660000	2.95769
Chr1	272570001	272680000	2.61075
Chr1	274790001	274890000	2.69531
Chr1	280430001	280570000	2.40781
Chr1	280480001	280620000	2.43108
Chr1	280530001	280670000	2.77131
Chr1	281550001	281740000	1.92731
Chr1	285640001	285790000	2.12993
Chr1	287510001	287670000	2.29326
Chr1	294050001	294240000	1.90027
Chr1	300720001	300870000	1.93997
Chr1	303950001	304050000	2.0116
Chr1	304830001	304980000	3.09434
Chr1	308550001	308650000	2.1053
Chr1	318960001	319070000	17.0592
Chr1	324780001	324880000	2.63088
Chr1	327730001	327920000	2.74897
Chr1	328290001	328390000	2.47539
Chr1	328820001	328970000	12.4908
Chr1	330010001	330110000	2.03021
Chr1	330570001	330740000	2.84437
Chr1	331570001	331690000	1.89916
Chr1	332770001	332890000	2.75112
Chr1	333010001	333110000	2.40567
Chr1	333330001	333510000	2.91534
Chr1	333420001	333520000	2.49394
Chr1	333430001	333550000	2.33918
Chr1	333460001	333610000	1.92247
Chr1	333590001	333770000	2.44404
Chr1	333680001	333780000	1.86603
Chr1	333750001	333860000	1.97833
Chr1	334250001	334350000	2.5829
Chr1	336150001	336340000	2.07639
Chr1	336410001	336600000	4.14104
Chr2	7110001	7240000	5.1262
Chr2	11900001	12070000	8.71656
Chr2	12350001	12540000	4.65645
Chr2	14950001	15050000	2.14704
Chr2	15550001	15680000	1.96025
Chr2	15590001	15740000	2.24419
Chr2	15650001	15780000	3.32972
Chr2	24390001	24500000	2.5403
Chr2	24410001	24580000	1.90753
Chr2	25870001	25970000	2.2143
Chr2	29860001	29980000	1.94219
Chr2	29890001	30000000	2.19718
Chr2	29910001	30050000	2.4438
Chr2	32030001	32220000	2.04997
Chr2	32400001	32590000	3.59135
Chr2	33990001	34110000	2.12792
Chr2	39340001	39470000	2.24948
Chr2	39380001	39480000	8.99668
Chr2	39660001	39850000	2.22412
Chr2	49750001	49940000	3.39778
Chr2	52150001	52270000	2.10111
Chr2	54760001	54890000	3.23051
Chr2	55150001	55260000	1.9539
Chr2	55190001	55340000	2.04151
Chr2	55250001	55360000	2.0682
Chr2	55270001	55380000	2.87474
Chr2	61750001	61940000	2.93223
Chr2	65520001	65670000	2.22015
Chr2	68840001	69030000	1.94912
Chr2	72210001	72370000	9.28912
Chr2	76830001	76980000	3.00716
Chr2	76890001	77020000	1.86298
Chr2	79660001	79790000	4.51638
Chr2	83020001	83210000	1.84413
Chr2	84090001	84250000	2.05404
Chr2	86200001	86390000	2.17403
Chr2	88490001	88680000	3.2411
Chr2	89250001	89350000	2.06544
Chr2	93100001	93240000	4.43984
Chr2	93430001	93610000	1.90044
Chr2	96990001	97160000	1.89048
Chr2	101510001	101640000	2.17635
Chr2	105960001	106150000	3.98866
Chr2	106520001	106690000	3.32124
Chr2	108210001	108310000	1.8565
Chr2	110950001	111140000	2.19261
Chr2	111430001	111560000	3.37793
Chr2	112980001	113090000	1.86639
Chr2	116220001	116330000	1.85583
Chr2	117110001	117300000	2.5079
Chr2	123650001	123840000	2.36991
Chr2	124810001	124960000	2.26235
Chr2	127520001	127700000	2.21723
Chr2	135000001	135120000	1.99531
Chr2	136880001	137000000	2.67767
Chr2	138950001	139050000	2.57883
Chr2	148120001	148260000	2.15751
Chr2	148300001	148400000	2.01611
Chr2	148630001	148730000	2.01192
Chr2	148640001	148770000	3.0506
Chr2	150210001	150320000	2.0276
Chr2	160490001	160590000	2.14882
Chr2	162170001	162300000	2.91891
Chr2	162480001	162640000	2.49101
Chr2	164150001	164270000	3.10541
Chr2	167810001	167950000	1.91866
Chr2	170490001	170590000	2.67095
Chr2	173760001	173910000	2.53179
Chr2	174360001	174530000	2.97327
Chr2	175100001	175200000	2.10742
Chr2	176700001	176810000	6.02711
Chr2	178620001	178720000	2.42553
Chr2	180400001	180510000	3.87976
Chr2	194210001	194340000	2.38683
Chr2	194350001	194470000	1.99169
Chr2	195000001	195100000	2.10886
Chr2	195010001	195120000	2.5216
Chr2	195030001	195130000	1.97835
Chr2	195040001	195140000	2.16496
Chr2	195750001	195920000	2.19016
Chr2	196580001	196740000	2.19152
Chr2	197530001	197700000	1.98444
Chr2	198750001	198870000	1.92295
Chr2	198780001	198930000	2.1026
Chr2	203830001	203980000	2.0636
Chr2	203910001	204100000	2.53554
Chr2	209350001	209500000	3.6178
Chr2	210460001	210560000	4.2601
Chr2	210470001	210630000	2.14067
Chr2	210540001	210640000	1.87945
Chr2	211980001	212110000	2.46667
Chr2	219360001	219480000	2.27708
Chr2	219390001	219540000	3.10575
Chr2	220180001	220330000	1.96534
Chr2	220510001	220640000	2.25458
Chr2	220870001	220970000	2.88705
Chr2	221600001	221730000	2.04445
Chr2	223450001	223640000	2.03285
Chr2	226010001	226200000	2.51361
Chr2	226220001	226410000	2.00925
Chr2	229430001	229530000	5.90027
Chr2	231820001	231960000	2.71003
Chr2	232400001	232540000	3.85493
Chr2	232450001	232590000	3.06086
Chr2	232500001	232610000	2.91529
Chr2	236290001	236390000	2.00763
Chr2	238640001	238740000	1.91209
Chr2	238650001	238800000	2.03014
Chr2	238710001	238820000	2.70307
Chr2	242490001	242600000	1.99996
Chr2	247100001	247290000	25.3663
Chr2	247900001	248090000	4.34411
Chr2	248640001	248830000	1.91811
Chr2	249100001	249260000	2.03483
Chr2	249170001	249290000	2.76424
Chr2	250590001	250740000	13.0954
Chr2	254460001	254650000	1.98617
Chr2	256360001	256480000	10.9087
Chr2	265530001	265720000	2.87003
Chr2	271440001	271540000	9.4853
Chr2	271750001	271860000	2.16672
Chr2	273790001	273920000	1.9005
Chr2	273830001	273980000	4.13488
Chr2	275230001	275350000	1.8679
Chr2	278590001	278720000	1.93732
Chr2	284720001	284820000	1.97594
Chr2	286220001	286410000	1.90915
Chr2	286580001	286770000	1.86773
Chr2	293020001	293210000	2.11054
Chr3	5120001	5310000	2.48977
Chr3	7440001	7610000	2.12485
Chr3	14270001	14420000	4.97215
Chr3	15670001	15800000	1.87238
Chr3	17960001	18120000	4.83123
Chr3	18510001	18700000	2.25109
Chr3	19970001	20090000	1.87803
Chr3	20580001	20680000	2.46359
Chr3	20700001	20810000	1.97535
Chr3	21410001	21600000	10.3243
Chr3	22900001	23080000	1.88062
Chr3	26010001	26150000	2.01135
Chr3	26060001	26170000	2.38954
Chr3	26080001	26200000	2.322
Chr3	26110001	26250000	2.74461
Chr3	26160001	26270000	1.99128
Chr3	27340001	27480000	2.04668
Chr3	28000001	28140000	3.19647
Chr3	29630001	29790000	2.21218
Chr3	29700001	29820000	2.97782
Chr3	29730001	29920000	2.01334
Chr3	29830001	30020000	4.81655
Chr3	35580001	35680000	2.12022
Chr3	40390001	40520000	2.00927
Chr3	40980001	41170000	8.42443
Chr3	42470001	42660000	2.88695
Chr3	42870001	42970000	2.05379
Chr3	42880001	43060000	2.90555
Chr3	42970001	43070000	4.13718
Chr3	43730001	43920000	2.0204
Chr3	44010001	44150000	1.96925
Chr3	44870001	45060000	2.25051
Chr3	46060001	46250000	1.92255
Chr3	49110001	49300000	3.47967
Chr3	55920001	56050000	2.09098
Chr3	58670001	58860000	1.90834
Chr3	64610001	64710000	2.45133
Chr3	64620001	64720000	1.8615
Chr3	65140001	65330000	8.96517
Chr3	66890001	67080000	1.98334
Chr3	67370001	67470000	7.56194
Chr3	68110001	68230000	2.133
Chr3	69060001	69180000	2.2101
Chr3	77840001	77960000	2.80713
Chr3	82570001	82680000	2.00234
Chr3	82850001	82980000	2.27029
Chr3	88000001	88180000	3.80027
Chr3	90110001	90210000	2.07665
Chr3	90580001	90700000	2.22574
Chr3	90610001	90750000	2.36088
Chr3	90660001	90760000	1.9126
Chr3	90670001	90770000	2.06942
Chr3	90760001	90860000	4.11721
Chr3	90970001	91100000	2.73134
Chr3	91010001	91120000	2.39552
Chr3	91030001	91130000	2.00126
Chr3	95110001	95270000	4.08706
Chr3	95180001	95280000	2.1178
Chr3	97320001	97460000	2.75598
Chr3	99720001	99910000	1.90885
Chr3	101080001	101250000	3.51065
Chr3	106190001	106320000	1.97051
Chr3	108320001	108470000	1.94202
Chr3	108380001	108480000	2.23228
Chr3	108390001	108520000	2.63582
Chr3	108430001	108560000	1.86834
Chr3	111680001	111870000	1.98847
Chr3	112820001	112990000	2.59548
Chr3	112900001	113010000	2.03964
Chr3	117100001	117290000	2.07095
Chr3	117970001	118150000	1.85093
Chr3	118880001	119050000	1.92731
Chr3	136460001	136570000	2.47463
Chr3	142730001	142920000	2.91202
Chr3	145660001	145850000	2.09977
Chr3	146500001	146690000	2.86713
Chr3	151860001	151980000	2.72534
Chr3	151890001	152000000	2.60873
Chr3	157370001	157480000	1.96911
Chr3	159540001	159730000	4.1125
Chr3	168560001	168670000	3.76801
Chr3	172570001	172670000	2.27605
Chr3	175320001	175500000	3.02694
Chr3	190310001	190450000	1.85094
Chr3	190360001	190500000	1.886
Chr3	190410001	190550000	2.66841
Chr3	190700001	190800000	2.60608
Chr3	193320001	193490000	2.45187
Chr3	195150001	195340000	2.30346
Chr3	197300001	197460000	1.91674
Chr3	197740001	197930000	1.96228
Chr3	197890001	198070000	2.92553
Chr3	205450001	205640000	1.89305
Chr3	208030001	208220000	2.36083
Chr3	209310001	209480000	1.89602
Chr3	209390001	209500000	2.54856
Chr3	210620001	210760000	2.48244
Chr3	212000001	212190000	1.93823
Chr3	213020001	213170000	1.86999
Chr3	220760001	220860000	2.76547
Chr3	222630001	222820000	1.85714
Chr3	223670001	223800000	3.17644
Chr3	223710001	223820000	3.86962
Chr3	232690001	232880000	5.70397
Chr3	233820001	234000000	4.53832
Chr3	240520001	240640000	1.98794
Chr3	240550001	240650000	2.9241
Chr3	241400001	241540000	2.08438
Chr3	246370001	246490000	3.23106
Chr3	250040001	250140000	1.87317
Chr3	251770001	251900000	5.63637
Chr3	254290001	254460000	3.26604
Chr3	255620001	255810000	3.79838
Chr3	255900001	256000000	2.09813
Chr3	257170001	257280000	1.86746
Chr3	257200001	257310000	1.91941
Chr3	257710001	257810000	1.97711
Chr3	257800001	257990000	4.34132
Chr3	265130001	265300000	3.24968
Chr3	268100001	268290000	2.60218
Chr3	279450001	279550000	2.6809
Chr3	279460001	279570000	2.86487
Chr3	279480001	279620000	1.98417
Chr3	290750001	290850000	3.96703
Chr3	291350001	291480000	1.90395
Chr3	293050001	293210000	2.05834
Chr3	294290001	294410000	2.02519
Chr3	298460001	298560000	1.91304
Chr3	300130001	300250000	2.13119
Chr3	300610001	300790000	4.2783
Chr3	302160001	302290000	6.03643
Chr3	302200001	302350000	1.913
Chr3	307380001	307570000	1.84597
Chr3	311900001	312090000	1.88807
Chr4	1080001	1270000	1.91641
Chr4	1530001	1720000	2.24048
Chr4	3860001	4050000	2.47601
Chr4	13590001	13710000	2.51218
Chr4	13620001	13740000	2.20216
Chr4	13650001	13780000	2.10494
Chr4	13690001	13810000	1.9887
Chr4	13720001	13840000	2.02963
Chr4	13980001	14100000	2.47928
Chr4	16740001	16840000	3.32217
Chr4	16750001	16850000	2.58531
Chr4	21270001	21410000	3.11518
Chr4	42240001	42340000	2.65065
Chr4	47200001	47320000	2.00763
Chr4	47230001	47360000	2.84903
Chr4	61970001	62160000	2.51253
Chr4	63980001	64170000	2.21456
Chr4	64280001	64470000	1.96955
Chr4	66000001	66110000	2.00682
Chr4	71980001	72140000	1.92851
Chr4	74270001	74440000	2.08391
Chr4	78660001	78850000	1.9892
Chr4	78770001	78960000	2.39704
Chr4	79520001	79710000	2.512
Chr4	79660001	79830000	1.99971
Chr4	85270001	85460000	2.07976
Chr4	89580001	89710000	1.96965
Chr4	89620001	89770000	2.28478
Chr4	89680001	89810000	2.29735
Chr4	92860001	92960000	2.61354
Chr4	93410001	93510000	10.218
Chr4	93420001	93600000	2.15583
Chr4	94080001	94180000	1.97323
Chr4	98500001	98690000	2.02949
Chr4	106530001	106640000	2.14052
Chr4	106730001	106830000	1.86179
Chr4	110160001	110350000	1.85371
Chr4	136100001	136210000	2.05987
Chr4	140380001	140500000	1.90675
Chr4	141930001	142080000	1.95468
Chr4	151340001	151530000	2.05785
Chr4	154550001	154740000	2.03778
Chr4	163680001	163820000	1.98736
Chr4	164260001	164370000	2.37143
Chr4	164390001	164500000	2.18291
Chr4	166240001	166430000	3.13277
Chr4	166650001	166780000	2.48619
Chr4	170300001	170490000	2.58577
Chr4	178050001	178150000	2.16309
Chr4	179890001	180070000	2.19883
Chr4	186150001	186340000	2.67167
Chr4	189730001	189920000	2.36417
Chr4	193560001	193750000	1.88318
Chr4	194930001	195040000	3.51623
Chr4	195030001	195170000	2.0328
Chr4	196200001	196390000	3.31402
Chr4	197670001	197770000	2.61998
Chr4	199190001	199290000	2.57256
Chr4	202510001	202670000	1.8894
Chr4	202580001	202700000	1.9736
Chr4	203250001	203370000	1.89693
Chr4	203280001	203390000	1.92143
Chr4	204770001	204880000	1.95488
Chr4	210250001	210360000	1.92766
Chr4	213650001	213750000	2.21468
Chr4	220540001	220730000	11.3663
Chr4	221660001	221760000	1.89085
Chr4	228630001	228770000	3.1952
Chr4	232600001	232760000	1.97547
Chr4	233720001	233840000	11.5981
Chr4	236710001	236830000	2.89773
Chr4	238560001	238750000	4.27505
Chr4	240840001	240970000	1.96964
Chr4	241580001	241740000	4.2027
Chr4	244540001	244640000	1.9143
Chr4	246290001	246430000	1.88028
Chr4	254920001	255020000	2.82971
Chr4	257930001	258090000	1.99297
Chr4	259930001	260030000	4.61985
Chr4	261930001	262030000	1.87828
Chr4	262640001	262770000	2.55298
Chr4	262680001	262830000	2.17292
Chr4	264200001	264360000	2.60627
Chr4	267260001	267360000	2.14704
Chr4	269330001	269520000	1.91296
Chr4	273750001	273860000	1.86339
Chr4	274230001	274340000	2.82471
Chr4	274390001	274530000	1.96316
Chr4	274470001	274590000	1.88508
Chr4	274970001	275070000	2.84196
Chr4	274980001	275160000	2.0637
Chr4	275500001	275650000	2.939
Chr4	279990001	280180000	2.07203
Chr4	287860001	288040000	1.94689
Chr4	287950001	288050000	2.06707
Chr4	287960001	288100000	2.16707
Chr4	289680001	289870000	2.33814
Chr4	290000001	290170000	1.92485
Chr4	290080001	290190000	1.90927
Chr4	293120001	293230000	2.59679
Chr4	293740001	293870000	2.89874
Chr4	293960001	294070000	3.08249
Chr5	570001	690000	1.85921
Chr5	4470001	4590000	1.99576
Chr5	5790001	5910000	2.87458
Chr5	6080001	6230000	2.30368
Chr5	8730001	8890000	1.86071
Chr5	11670001	11860000	2.20557
Chr5	12800001	12960000	13.7867
Chr5	18010001	18180000	2.248
Chr5	18930001	19060000	1.95404
Chr5	25220001	25330000	2.51566
Chr5	25240001	25400000	1.85028
Chr5	25790001	25980000	2.1563
Chr5	34890001	35000000	1.95785
Chr5	38580001	38690000	1.84547
Chr5	51690001	51830000	2.10229
Chr5	55590001	55700000	2.53702
Chr5	59190001	59300000	2.0927
Chr5	61470001	61600000	2.07664
Chr5	61610001	61780000	1.8471
Chr5	61800001	61990000	2.62508
Chr5	62640001	62760000	2.41045
Chr5	63560001	63660000	1.88185
Chr5	64370001	64550000	1.99463
Chr5	70340001	70490000	2.22148
Chr5	71760001	71860000	2.74514
Chr5	71800001	71910000	1.86446
Chr5	72500001	72690000	2.03582
Chr5	78260001	78450000	1.92456
Chr5	87750001	87880000	3.26138
Chr5	89300001	89410000	8.13682
Chr5	90490001	90590000	1.84483
Chr5	93980001	94160000	2.02133
Chr5	100560001	100660000	2.0136
Chr5	111230001	111350000	1.87386
Chr5	115730001	115860000	2.01865
Chr5	118070001	118260000	9.43539
Chr5	149820001	150010000	2.68494
Chr5	150290001	150480000	1.99
Chr5	163290001	163420000	3.31683
Chr5	176630001	176740000	2.01877
Chr5	179870001	180060000	2.17956
Chr5	180810001	181000000	2.57074
Chr5	181140001	181250000	1.99391
Chr5	182170001	182280000	1.92597
Chr5	186120001	186310000	2.23532
Chr5	187000001	187120000	2.34638
Chr5	190610001	190780000	2.21601
Chr5	192700001	192800000	2.66064
Chr5	194530001	194690000	2.01533
Chr5	196110001	196220000	12.7147
Chr5	198350001	198540000	1.85761
Chr5	198790001	198980000	2.62804
Chr5	204990001	205120000	1.93659
Chr5	205130001	205290000	2.33635
Chr5	209340001	209440000	2.05423
Chr5	211570001	211730000	2.55947
Chr5	211640001	211760000	2.23348
Chr5	215440001	215630000	3.12673
Chr5	223200001	223300000	1.93085
Chr5	223960001	224080000	5.9601
Chr5	223990001	224090000	1.92567
Chr5	231420001	231610000	1.94861
Chr5	233990001	234180000	2.05815
Chr5	241810001	242000000	3.07032
Chr5	244510001	244610000	2.56449
Chr5	249320001	249510000	2.16646
Chr5	255020001	255120000	2.0688
Chr5	259660001	259850000	1.86932
Chr5	265900001	266070000	1.88673
Chr5	266060001	266250000	2.76362
Chr5	272810001	273000000	2.86926
Chr5	275390001	275490000	2.26397
Chr5	282620001	282810000	3.45149
Chr6	14430001	14620000	2.96221
Chr6	15070001	15190000	2.03787
Chr6	16960001	17150000	1.99331
Chr6	20080001	20270000	2.40237
Chr6	25140001	25240000	1.90599
Chr6	31030001	31220000	4.90889
Chr6	31910001	32010000	3.63105
Chr6	31970001	32160000	2.21355
Chr6	33290001	33430000	2.95271
Chr6	33400001	33590000	3.34961
Chr6	126280001	126470000	2.21818
Chr6	127200001	127340000	4.89161
Chr6	136370001	136520000	1.90243
Chr6	139050001	139190000	2.24174
Chr6	139280001	139470000	1.99268
Chr6	143590001	143780000	2.64188
Chr6	145970001	146160000	3.23781
Chr6	147820001	148010000	2.14297
Chr6	148860001	148960000	1.94944
Chr6	148870001	148980000	2.48789
Chr6	170960001	171110000	3.64287
Chr6	173580001	173770000	8.48413
Chr6	174280001	174470000	2.4144
Chr6	177280001	177430000	2.17746
Chr6	182610001	182720000	3.44949
Chr6	183540001	183730000	3.7756
Chr6	184510001	184670000	2.02583
Chr6	187900001	188090000	3.04497
Chr6	188510001	188660000	4.58969
Chr6	189590001	189780000	21.9158
Chr6	193670001	193860000	2.01709
Chr6	194410001	194520000	3.86869
Chr6	196310001	196410000	1.92086
Chr6	196320001	196500000	5.25531
Chr6	198760001	198940000	2.00648
Chr6	198850001	198950000	2.36817
Chr6	201460001	201650000	3.76974
Chr6	203510001	203700000	25.275
Chr6	209060001	209230000	2.06934
Chr6	213730001	213920000	2.30343
Chr6	227340001	227470000	3.62252
Chr6	227900001	228090000	3.85054
Chr6	232060001	232160000	2.05362
Chr6	235330001	235430000	2.0013
Chr6	236180001	236300000	2.04646
Chr6	239810001	239930000	16.3693
Chr6	255230001	255350000	1.89673
Chr6	257420001	257610000	2.18585
Chr6	262050001	262240000	1.86902
Chr6	264030001	264130000	2.07506
Chr6	266670001	266820000	2.26303
Chr6	266730001	266860000	2.37329
Chr6	267220001	267370000	2.06084
Chr6	271480001	271630000	2.57416
Chr6	271540001	271640000	3.02787
Chr6	271550001	271670000	1.85266
Chr6	272460001	272590000	2.27357
Chr6	273610001	273720000	2.51017
Chr6	273730001	273860000	2.76759
Chr6	275510001	275620000	2.07211
Chr6	275530001	275660000	2.50048
Chr6	275570001	275700000	1.89852
Chr6	276250001	276370000	25.8657
Chr6	276280001	276420000	2.53162
Chr6	276330001	276430000	1.84993
Chr6	277000001	277100000	1.94984
Chr6	277120001	277270000	1.92175
Chr6	277700001	277870000	10.3648
Chr6	277780001	277890000	3.7532
Chr6	279550001	279740000	5.02829
Chr6	279810001	279940000	2.59831
Chr6	279850001	279950000	2.82684
Chr6	279860001	279990000	2.25476
Chr6	279900001	280000000	2.77459
Chr6	279910001	280040000	2.80553
Chr6	279950001	280050000	2.74335
Chr6	279960001	280090000	5.09331
Chr6	280350001	280480000	2.25634
Chr6	280920001	281050000	2.16631
Chr7	1410001	1600000	1.94335
Chr7	7460001	7650000	3.49787
Chr7	10240001	10350000	4.35807
Chr7	29800001	29990000	2.20214
Chr7	31550001	31670000	2.84206
Chr7	34890001	35000000	4.44474
Chr7	37950001	38140000	2.73369
Chr7	43850001	44000000	1.96509
Chr7	45040001	45220000	1.84466
Chr7	47840001	47990000	4.04291
Chr7	57630001	57820000	1.92427
Chr7	121790001	121890000	9.5319
Chr7	121820001	121950000	2.20428
Chr7	121860001	121960000	2.45245
Chr7	126420001	126520000	1.9911
Chr7	128250001	128390000	2.03941
Chr7	129120001	129230000	2.36846
Chr7	129140001	129290000	2.04315
Chr7	129200001	129310000	1.84366
Chr7	130770001	130960000	1.9683
Chr7	132220001	132410000	3.17628
Chr7	138350001	138510000	2.00077
Chr7	142240001	142340000	2.47652
Chr7	144720001	144820000	2.65343
Chr7	144920001	145070000	1.95914
Chr7	144980001	145090000	2.00915
Chr7	152570001	152760000	2.47893
Chr7	155000001	155190000	2.31495
Chr7	155980001	156080000	1.88392
Chr7	158750001	158940000	2.27501
Chr7	160040001	160200000	2.20058
Chr7	163500001	163690000	1.85519
Chr7	166640001	166780000	2.41533
Chr7	174160001	174310000	1.87064
Chr7	176950001	177140000	2.31983
Chr7	177560001	177720000	5.56146
Chr7	177630001	177750000	2.72637
Chr7	178410001	178520000	3.95222
Chr7	181510001	181660000	1.87444
Chr7	187930001	188120000	2.55948
Chr7	189440001	189560000	2.96444
Chr7	189470001	189570000	3.73323
Chr7	189480001	189590000	3.36667
Chr7	191240001	191420000	10.1985
Chr7	195590001	195780000	2.50814
Chr7	197060001	197240000	2.09186
Chr7	197150001	197250000	2.16598
Chr7	205210001	205360000	2.51076
Chr7	207700001	207890000	13.7245
Chr7	211810001	211980000	18.7031
Chr7	217260001	217380000	9.51808
Chr7	217440001	217550000	13.3894
Chr7	217710001	217830000	2.14232
Chr7	219670001	219860000	17.3272
Chr7	219790001	219940000	2.42634
Chr7	221610001	221800000	2.82218
Chr7	222400001	222500000	2.1468
Chr7	226540001	226650000	2.26175
Chr7	228830001	228930000	1.94246
Chr7	229050001	229240000	2.4259
Chr7	234110001	234300000	1.98327
Chr7	234450001	234550000	2.01253
Chr7	237380001	237510000	13.3841
Chr7	242650001	242750000	1.96684
Chr7	245290001	245450000	2.29415
Chr7	245890001	246080000	22.1734
Chr7	247160001	247260000	1.92139
Chr7	249160001	249260000	1.96367
Chr7	250650001	250840000	1.95434
Chr7	251580001	251730000	1.94542
Chr7	253870001	253990000	2.36492
Chr8	2530001	2650000	1.99623
Chr8	8160001	8350000	3.47432
Chr8	8530001	8720000	2.05934
Chr8	16950001	17140000	2.40205
Chr8	17390001	17580000	2.76911
Chr8	23130001	23320000	1.86982
Chr8	34340001	34440000	2.32155
Chr8	36050001	36170000	2.01835
Chr8	36630001	36820000	2.25119
Chr8	40150001	40340000	2.32263
Chr8	40700001	40870000	3.31984
Chr8	66560001	66670000	2.56017
Chr8	74320001	74450000	2.06535
Chr8	83580001	83700000	2.06125
Chr8	84360001	84470000	1.87538
Chr8	84720001	84880000	1.85893
Chr8	86230001	86350000	1.90074
Chr8	86960001	87110000	5.52141
Chr8	87890001	88040000	4.53976
Chr8	88550001	88690000	2.33598
Chr8	89800001	89920000	2.18061
Chr8	89930001	90040000	2.00729
Chr8	90340001	90470000	2.12042
Chr8	91900001	92000000	2.55846
Chr8	95990001	96180000	2.58625
Chr8	103780001	103880000	2.08214
Chr8	103790001	103950000	1.8651
Chr8	105710001	105830000	2.88258
Chr8	108370001	108490000	1.88942
Chr8	108400001	108560000	2.49313
Chr8	109210001	109310000	1.98011
Chr8	110040001	110140000	2.15415
Chr8	110860001	110960000	1.97314
Chr8	112840001	113030000	1.9376
Chr8	114090001	114220000	1.84808
Chr8	115860001	116010000	2.23446
Chr8	116540001	116730000	2.04599
Chr8	119620001	119720000	5.12578
Chr8	120670001	120850000	2.02609
Chr8	122930001	123070000	3.82155
Chr8	131110001	131220000	3.49377
Chr8	131330001	131510000	3.6907
Chr8	136460001	136570000	1.86892
Chr8	136480001	136620000	2.97299
Chr8	141080001	141210000	2.26067
Chr8	149100001	149290000	1.98691
Chr8	150280001	150470000	1.93049
Chr8	152400001	152510000	2.13217
Chr8	156290001	156420000	5.41188
Chr8	158080001	158250000	2.64797
Chr8	160920001	161110000	1.94001
Chr8	161300001	161490000	1.95665
Chr8	163410001	163600000	3.26043
Chr8	166200001	166300000	2.22675
Chr8	174540001	174700000	2.09153
Chr8	175490001	175660000	2.04187
Chr8	179710001	179810000	4.1807
Chr8	181910001	182100000	1.9684
Chr8	186540001	186710000	2.0146
Chr8	186620001	186730000	2.02735
Chr8	186640001	186810000	2.03094
Chr8	188110001	188300000	2.04709
Chr8	188420001	188610000	2.09945
Chr8	190830001	190950000	5.14976
Chr8	195860001	195980000	2.08547
Chr8	196010001	196170000	7.23561
Chr8	197800001	197900000	2.58198
Chr8	204700001	204890000	1.99855
Chr8	205370001	205490000	3.4692
Chr8	206200001	206390000	1.87112
Chr8	206880001	207070000	2.45221
Chr8	207580001	207720000	2.62716
Chr8	207630001	207770000	1.9354
Chr8	210260001	210390000	2.18444
Chr8	217060001	217230000	5.5636
Chr8	217140001	217240000	8.66707
Chr8	217250001	217350000	2.43954
Chr8	217270001	217380000	2.18089
Chr8	217780001	217920000	2.83348
Chr8	218560001	218750000	2.26385
Chr8	220210001	220400000	2.34195
Chr8	220630001	220820000	2.41835
Chr8	221380001	221540000	4.04069
Chr8	222840001	222970000	7.16276
Chr8	229910001	230100000	2.44485
Chr8	233180001	233280000	3.57007
Chr8	233290001	233470000	1.86051
Chr8	236420001	236580000	2.06741
Chr8	237180001	237280000	1.93518
Chr8	238000001	238100000	3.93832
Chr8	238640001	238830000	4.14778
Chr8	240910001	241030000	2.17083
Chr8	241110001	241300000	1.88755
Chr8	245890001	245990000	5.03295
Chr8	246890001	247000000	2.10612
Chr8	246910001	247080000	1.94724
Chr8	248550001	248680000	2.07552
Chr8	248770001	248870000	5.98056
Chr8	249830001	249930000	1.84742
Chr8	250580001	250730000	1.98295
Chr8	256740001	256880000	3.1236
Chr8	259520001	259710000	2.4858
Chr8	260010001	260130000	2.46289
Chr8	261800001	261950000	3.86498
Chr8	261860001	261990000	2.22383
Chr8	261900001	262010000	1.91657
Chr9	7180001	7370000	6.41648
Chr9	9160001	9260000	3.46893
Chr9	10610001	10720000	3.1567
Chr9	14900001	15000000	3.41319
Chr9	24660001	24850000	1.92115
Chr9	29770001	29910000	2.58849
Chr9	30230001	30390000	6.97212
Chr9	34070001	34260000	1.99545
Chr9	51120001	51240000	2.61385
Chr9	52830001	52950000	1.86197
Chr9	54410001	54600000	21.6126
Chr9	63940001	64120000	2.12248
Chr9	75800001	75990000	2.2883
Chr9	76270001	76460000	2.64421
Chr9	77230001	77330000	2.32167
Chr9	80950001	81120000	1.86041
Chr9	84260001	84370000	2.34871
Chr9	84280001	84410000	2.62914
Chr9	85380001	85530000	4.14918
Chr9	86360001	86460000	2.02068
Chr9	87400001	87520000	2.92198
Chr9	103880001	103980000	1.94191
Chr9	107360001	107500000	2.07501
Chr9	111060001	111160000	1.87654
Chr9	111920001	112110000	1.94657
Chr9	113520001	113630000	2.56849
Chr9	114500001	114660000	2.17158
Chr9	119440001	119630000	2.37394
Chr9	119720001	119910000	2.91914
Chr9	119830001	119930000	2.33923
Chr9	122330001	122520000	1.99841
Chr9	122920001	123110000	2.95093
Chr9	132940001	133130000	4.82794
Chr9	137230001	137420000	5.17288
Chr9	139200001	139390000	2.17928
Chr9	140610001	140800000	1.90388
Chr9	141610001	141780000	1.84703
Chr9	143200001	143390000	2.82596
Chr9	150660001	150770000	1.84939
Chr9	151100001	151290000	2.6599
Chr9	153100001	153200000	2.17406
Chr9	157460001	157640000	13.4396
Chr9	165930001	166080000	3.30133
Chr9	166130001	166320000	2.5016
Chr9	178290001	178420000	2.20492
Chr9	181360001	181460000	5.09407
Chr9	185770001	185960000	2.12108
Chr9	190750001	190940000	2.51809
Chr9	192120001	192220000	2.96316
Chr9	196020001	196170000	2.5631
Chr9	204470001	204640000	2.17764
Chr9	204550001	204660000	2.07739
Chr9	204570001	204740000	1.89194
Chr9	208610001	208710000	2.11225
Chr9	208820001	208960000	2.12021
Chr9	209850001	210020000	2.32544
Chr9	209930001	210040000	1.94414
Chr9	209960001	210120000	2.11734
Chr9	210030001	210140000	3.10523
Chr9	210050001	210150000	2.21505
Chr9	214800001	214940000	2.36799
Chr9	216300001	216490000	2.06712
Chr9	217350001	217480000	1.95438
Chr9	217390001	217500000	4.77082
Chr9	217430001	217570000	21.1704
Chr9	218520001	218620000	13.1788
Chr9	221690001	221870000	2.88347
Chr9	225180001	225370000	4.53312
Chr9	226300001	226430000	4.04409
Chr9	239680001	239780000	2.49171
Chr9	246790001	246980000	3.52359
Chr9	250300001	250430000	3.23629
Chr9	251510001	251700000	28.8028
Chr9	251630001	251770000	4.86314
Chr10	540001	730000	2.11023
Chr10	5900001	6080000	1.84465
Chr10	14230001	14390000	2.15324
Chr10	14350001	14540000	2.39149
Chr10	14780001	14890000	1.88152
Chr10	14800001	14950000	2.85869
Chr10	15460001	15650000	3.37414
Chr10	15900001	16040000	4.52757
Chr10	16100001	16220000	4.09373
Chr10	16130001	16240000	2.11187
Chr10	16410001	16530000	2.33172
Chr10	18270001	18370000	2.0347
Chr10	18310001	18460000	1.92243
Chr10	18380001	18480000	2.57164
Chr10	20230001	20420000	2.00331
Chr10	22000001	22100000	2.53599
Chr10	22580001	22700000	2.12597
Chr10	24240001	24350000	2.09212
Chr10	43430001	43560000	5.56514
Chr10	48340001	48530000	2.50144
Chr10	50520001	50650000	2.17496
Chr10	51780001	51970000	2.42732
Chr10	55200001	55390000	2.96245
Chr10	62020001	62210000	2.11674
Chr10	64570001	64690000	2.41783
Chr10	65040001	65140000	1.87638
Chr10	65420001	65590000	1.86622
Chr10	66370001	66560000	5.61287
Chr10	67590001	67780000	2.30661
Chr10	75110001	75240000	19.468
Chr10	82300001	82490000	2.48918
Chr10	86080001	86190000	2.89873
Chr10	87940001	88040000	1.8967
Chr10	88260001	88390000	2.03932
Chr10	88300001	88430000	2.49595
Chr10	90700001	90800000	2.2331
Chr10	91610001	91760000	2.47514
Chr10	91670001	91770000	2.36713
Chr10	91680001	91800000	2.50961
Chr10	92640001	92780000	1.86661
Chr10	93530001	93720000	1.93858
Chr10	96340001	96440000	2.04598
Chr10	96350001	96450000	2.25741
Chr10	96470001	96590000	2.07052
Chr10	97520001	97640000	2.40897
Chr10	99660001	99800000	1.99012
Chr10	103680001	103810000	2.2605
Chr10	108550001	108670000	3.10645
Chr10	114400001	114590000	3.66247
Chr10	114630001	114810000	2.06476
Chr10	114850001	114950000	1.92698
Chr10	115090001	115270000	2.11006
Chr10	115180001	115280000	2.20535
Chr10	115190001	115370000	4.60244
Chr10	117810001	117970000	1.85593
Chr10	118570001	118670000	2.25967
Chr10	123240001	123430000	2.04
Chr10	130030001	130190000	2.29389
Chr10	131730001	131920000	1.92902
Chr10	133000001	133190000	2.48917
Chr10	134270001	134370000	13.4478
Chr10	136020001	136130000	2.10317
Chr10	137560001	137720000	3.27802
Chr10	138690001	138810000	1.95439
Chr10	139150001	139340000	2.8019
Chr10	140580001	140680000	1.94088
Chr10	141290001	141480000	1.94288
Chr10	143030001	143140000	3.03626
Chr10	143510001	143700000	1.94566
Chr10	144040001	144140000	8.45244
Chr10	147490001	147610000	2.09332
Chr10	147520001	147650000	1.89846
Chr10	157770001	157930000	2.72921
Chr10	160690001	160880000	2.0251
Chr10	161750001	161930000	2.2329
Chr10	166500001	166600000	1.88018
Chr10	166530001	166690000	2.00244
Chr10	166600001	166700000	2.14478
Chr10	166610001	166720000	2.62628
Chr10	167780001	167890000	2.03727
Chr10	180530001	180720000	2.15209
Chr10	184270001	184390000	1.92504
Chr10	184300001	184430000	2.56022
Chr10	186020001	186210000	1.99017
Chr10	186810001	186940000	1.96482
Chr10	189820001	189940000	2.79857
Chr10	196470001	196580000	2.0243
Chr10	198070001	198230000	2.87113
Chr10	198240001	198400000	2.66545
Chr10	199090001	199280000	2.28196
Chr10	200310001	200500000	8.30808
Chr10	203220001	203410000	2.14782
Chr10	204300001	204420000	2.14493
Chr10	212610001	212720000	2.0201
Chr10	214260001	214450000	1.94315
Chr10	218710001	218810000	3.9486
Chr10	223420001	223560000	2.79563
Chr10	223650001	223770000	1.87156
Chr10	227040001	227220000	1.89059
Chr10	230020001	230200000	1.90813
Chr10	238630001	238770000	2.50828
Chr10	238680001	238820000	2.8481
Chr10	238730001	238870000	7.72994
Chr10	242960001	243060000	3.31217
Chr10	247740001	247860000	2.27549
Chr10	248270001	248380000	2.05664
Chr10	249200001	249300000	2.11668
Chr10	249210001	249370000	3.78682
Chr10	252580001	252700000	1.8688
Chr10	252610001	252740000	2.00677
Chr10	253110001	253290000	2.08044
Chr10	256430001	256530000	2.07849
Chr10	256920001	257020000	1.87653
Chr10	257370001	257510000	4.69321
Chr10	257540001	257660000	3.40465
Chr10	258410001	258600000	2.33759
Chr10	262280001	262470000	2.7301
Chr10	263250001	263350000	4.09009
Chr10	264210001	264310000	2.46082
Chr10	264220001	264320000	3.59025
Chr10	264230001	264350000	3.95775
Chr10	264260001	264360000	2.06331
Chr10	264410001	264540000	2.08381
Chr10	264450001	264600000	2.26964
Chr10	264510001	264640000	2.50133
Chr10	264550001	264700000	2.10697
Chr10	264610001	264710000	2.51075
Chr10	264720001	264850000	2.88363
Chr10	265260001	265360000	2.53026
Chr10	265690001	265880000	4.24104
Chr10	270310001	270500000	3.2434
Chr10	271620001	271810000	2.65635
Chr10	272260001	272360000	3.6616
Chr10	274770001	274960000	1.86427
Chr10	276900001	277020000	2.10804
Chr10	276930001	277030000	2.01854
Chr10	278100001	278270000	3.86705
Chr10	278180001	278290000	1.89938
Chr10	283640001	283830000	2.05082
Chr10	284530001	284690000	2.12214
Chr10	285250001	285370000	3.43017
Chr10	286170001	286360000	1.99525
Chr10	291760001	291870000	3.1976
Chr10	292450001	292640000	1.84676
Chr10	297540001	297730000	2.15726
Chr10	298570001	298670000	2.77064
Chr10	300280001	300380000	3.70433
Chr10	300290001	300470000	2.41478
Chr10	300380001	300480000	2.03129
Chr11	880001	1000000	1.8463
Chr11	4930001	5090000	1.90289
Chr11	9360001	9550000	1.97135
Chr11	9610001	9800000	2.06836
Chr11	27690001	27880000	2.32214
Chr11	33550001	33690000	7.92623
Chr11	33600001	33700000	2.20308
Chr11	33810001	33980000	1.91741
Chr11	51050001	51230000	1.85267
Chr11	52420001	52580000	1.94148
Chr11	54920001	55020000	2.64949
Chr11	56890001	57020000	2.01611
Chr11	58040001	58160000	2.58546
Chr11	61640001	61830000	2.05858
Chr11	62800001	62970000	2.3684
Chr11	75330001	75520000	3.08842
Chr11	76910001	77100000	1.95167
Chr11	78760001	78940000	1.85459
Chr11	83560001	83750000	2.02451
Chr11	83950001	84140000	2.74682
Chr11	84830001	85020000	2.10873
Chr11	89820001	89980000	1.87098
Chr11	89890001	90010000	1.84569
Chr11	99820001	100000000	2.22128
Chr11	100100001	100290000	2.11609
Chr11	103840001	104030000	11.3971
Chr11	109760001	109870000	9.47373
Chr11	112080001	112210000	4.2492
Chr11	112120001	112240000	1.88444
Chr11	119830001	119940000	1.89022
Chr11	126860001	127040000	4.44018
Chr11	128180001	128340000	2.0744
Chr11	131830001	132020000	2.34659
Chr11	132490001	132680000	2.0951
Chr11	135010001	135200000	1.97544
Chr11	135440001	135630000	2.79721
Chr11	137490001	137670000	3.82724
Chr11	137870001	137980000	5.91055
Chr11	142660001	142770000	2.23137
Chr11	144290001	144400000	2.1753
Chr11	152710001	152830000	1.85921
Chr11	153960001	154150000	2.50468
Chr11	154890001	155040000	4.954
Chr11	159810001	159970000	1.99478
Chr11	162020001	162210000	4.06319
Chr11	162700001	162800000	2.02604
Chr11	164160001	164310000	2.15452
Chr11	164890001	165080000	1.97185
Chr11	166170001	166360000	3.21114
Chr11	169740001	169890000	2.18281
Chr11	173070001	173220000	2.63962
Chr11	175620001	175810000	1.87501
Chr11	176500001	176690000	1.92664
Chr11	191900001	192040000	1.87566
Chr11	194620001	194790000	1.90161
Chr11	206030001	206150000	1.88776
Chr11	210620001	210810000	2.91697
Chr11	211640001	211820000	2.5874
Chr11	212720001	212910000	2.52172
Chr11	222890001	222990000	2.83907
Chr11	224330001	224450000	2.66616
Chr11	224830001	224970000	2.08068
Chr11	225850001	225960000	2.43272
Chr11	228150001	228280000	2.87861
Chr11	231640001	231830000	2.40036
Chr11	234540001	234720000	2.62819
Chr11	236160001	236340000	2.42509
Chr11	236450001	236640000	2.0196
Chr11	258160001	258270000	2.51279
Chr11	258180001	258290000	2.14688
Chr11	258200001	258300000	2.03168
Chr11	259340001	259440000	2.21394
Chr11	259350001	259500000	3.0884
Chr11	262420001	262610000	2.39336
Chr11	267100001	267290000	1.97134
Chr11	268120001	268310000	2.08596
Chr11	270000001	270180000	2.14657
Chr11	271720001	271840000	1.95357
Chr11	272040001	272140000	2.0221
Chr11	272430001	272620000	1.85483
Chr12	3240001	3350000	3.95892
Chr12	6850001	6970000	1.91743
Chr12	7750001	7940000	2.03764
Chr12	8240001	8430000	1.91686
Chr12	14770001	14870000	1.85354
Chr12	17170001	17360000	2.07259
Chr12	27550001	27660000	2.39705
Chr12	28560001	28720000	4.09502
Chr12	29380001	29480000	1.99777
Chr12	34160001	34280000	4.09233
Chr12	34610001	34740000	1.9121
Chr12	35750001	35940000	2.20911
Chr12	39830001	39930000	2.50141
Chr12	41090001	41280000	2.01332
Chr12	43920001	44110000	2.16714
Chr12	51140001	51240000	2.05143
Chr12	52090001	52220000	1.96125
Chr12	53720001	53860000	2.51561
Chr12	54110001	54300000	1.95243
Chr12	60820001	61010000	2.34584
Chr12	61000001	61190000	10.2664
Chr12	68270001	68380000	2.22894
Chr12	68290001	68390000	1.97011
Chr12	71210001	71370000	2.09645
Chr12	72600001	72740000	2.11654
Chr12	77130001	77260000	2.00367
Chr12	78720001	78860000	4.07304
Chr12	78770001	78870000	3.26291
Chr12	78780001	78890000	1.95106
Chr12	78880001	78990000	1.88286
Chr12	78900001	79020000	2.21002
Chr12	78930001	79050000	2.0867
Chr12	78960001	79060000	2.29975
Chr12	79880001	80010000	3.10616
Chr12	81220001	81400000	1.85952
Chr12	84980001	85170000	2.29558
Chr12	88000001	88120000	1.89357
Chr12	89150001	89340000	2.72768
Chr12	91180001	91370000	2.47835
Chr12	92920001	93070000	2.02461
Chr12	95060001	95180000	3.13565
Chr12	95270001	95400000	2.9995
Chr12	101340001	101490000	1.87159
Chr12	103280001	103380000	2.01191
Chr12	104480001	104670000	2.57382
Chr12	104880001	105070000	2.23496
Chr12	105680001	105820000	2.50172
Chr12	105860001	106040000	2.91416
Chr12	107200001	107380000	1.93022
Chr12	114510001	114700000	2.09664
Chr12	115860001	116050000	1.84299
Chr12	116640001	116830000	2.2966
Chr12	118220001	118370000	2.63786
Chr12	119650001	119800000	2.43619
Chr12	119880001	120040000	3.20198
Chr12	121550001	121650000	2.2979
Chr12	122270001	122460000	1.89945
Chr12	124200001	124380000	4.54705
Chr12	124950001	125140000	3.66702
Chr12	125210001	125390000	2.2104
Chr12	128140001	128250000	6.70333
Chr12	128480001	128580000	2.20254
Chr12	129080001	129180000	7.83523
Chr12	139320001	139430000	1.92198
Chr12	156570001	156670000	2.31723
Chr12	157620001	157790000	2.2352
Chr12	158820001	158920000	2.2922
Chr12	161510001	161610000	2.2454
Chr12	161520001	161630000	2.1748
Chr12	161540001	161650000	2.08209
Chr12	161810001	161970000	1.86063
Chr12	161880001	161980000	1.93047
Chr12	162060001	162170000	2.62942
Chr12	162690001	162790000	1.9508
Chr12	163880001	164060000	2.19346
Chr12	166590001	166770000	2.17179
Chr12	169950001	170140000	1.97857
Chr12	174040001	174200000	1.85519
Chr12	176990001	177100000	2.49605
Chr12	177460001	177640000	2.97926
Chr12	179390001	179510000	2.99901
Chr12	181630001	181820000	3.56384
Chr12	182760001	182860000	2.18282
Chr12	185410001	185510000	1.90623
Chr12	189040001	189230000	2.476
Chr12	189350001	189530000	2.01262
Chr12	189440001	189540000	4.14589
Chr12	190000001	190190000	2.30565
Chr12	191610001	191710000	16.2697
Chr12	191810001	191990000	2.61578
Chr12	197570001	197670000	2.75451
Chr12	198320001	198510000	2.29026
Chr12	201960001	202090000	3.19816
Chr12	208900001	209000000	1.91899
Chr12	215660001	215810000	1.89239
Chr12	217460001	217580000	2.24458
Chr12	221160001	221350000	4.03303
Chr12	222070001	222180000	1.92597
Chr12	222090001	222210000	2.65795
Chr12	222200001	222390000	2.68737
Chr12	222560001	222740000	2.01343
Chr12	225350001	225470000	1.88511
Chr12	226300001	226450000	3.48581
Chr12	229480001	229610000	9.60395
Chr12	229900001	230030000	3.28522
Chr12	230350001	230480000	2.48122
Chr12	234550001	234730000	1.86741
Chr12	234640001	234740000	1.93435
Chr12	238150001	238340000	2.58919
Chr12	247590001	247710000	2.56923
Chr12	251470001	251610000	1.89348
Chr12	252850001	253030000	3.22107
Chr12	257340001	257530000	2.35276
Chr12	257620001	257810000	2.04648
Chr12	262270001	262460000	2.3407
Chr12	271810001	272000000	2.42214
Chr12	282260001	282420000	2.41561
Chr12	282880001	283040000	2.20047
Chr12	285910001	286100000	2.02508
Chr12	290360001	290480000	3.49568
Chr12	295300001	295460000	2.01049
Chr12	295370001	295480000	2.16015
Chr12	301390001	301520000	3.05725
Chr12	305840001	306030000	1.85611
Chr12	312540001	312660000	1.86256
Chr12	312570001	312730000	4.57902
Chr13	1050001	1240000	1.92626
Chr13	1180001	1340000	2.22021
Chr13	1370001	1560000	2.01772
Chr13	2560001	2700000	2.57696
Chr13	3190001	3340000	2.27922
Chr13	6970001	7110000	2.36332
Chr13	7020001	7160000	1.86538
Chr13	7260001	7430000	2.6709
Chr13	7340001	7450000	2.75447
Chr13	7370001	7520000	2.13705
Chr13	7670001	7830000	2.15023
Chr13	7740001	7840000	2.001
Chr13	7920001	8040000	2.88719
Chr13	10610001	10720000	2.1119
Chr13	10710001	10810000	2.32688
Chr13	11110001	11290000	2.28404
Chr13	11200001	11300000	2.885
Chr13	11560001	11750000	2.74299
Chr13	12210001	12360000	2.13784
Chr13	12270001	12370000	1.92637
Chr13	12630001	12750000	2.30563
Chr13	13480001	13600000	2.23149
Chr13	13510001	13610000	2.27645
Chr13	13550001	13670000	1.99421
Chr13	13970001	14070000	1.95339
Chr13	13980001	14080000	2.03663
Chr13	14090001	14240000	1.99119
Chr13	14700001	14800000	2.72108
Chr13	15030001	15220000	2.64376
Chr13	15380001	15520000	1.99551
Chr13	15430001	15530000	2.008
Chr13	16250001	16360000	1.88241
Chr13	16270001	16420000	2.04216
Chr13	16330001	16440000	2.13675
Chr13	16350001	16520000	2.27012
Chr13	20150001	20330000	2.73321
Chr13	21320001	21500000	2.01304
Chr13	21410001	21510000	3.46765
Chr13	23990001	24100000	2.09862
Chr13	25130001	25280000	2.09774
Chr13	25350001	25490000	3.08021
Chr13	25620001	25790000	2.56465
Chr13	25800001	25970000	4.41832
Chr13	42660001	42850000	2.46989
Chr13	46090001	46200000	2.0478
Chr13	48460001	48650000	2.29126
Chr13	49510001	49700000	1.89148
Chr13	53060001	53190000	2.16642
Chr13	54630001	54730000	1.87469
Chr13	55240001	55390000	2.05446
Chr13	57060001	57250000	3.79873
Chr13	61300001	61450000	4.06262
Chr13	77010001	77200000	1.90656
Chr13	79730001	79840000	1.90725
Chr13	80940001	81070000	2.10176
Chr13	86220001	86360000	1.88191
Chr13	92370001	92560000	1.8591
Chr13	98630001	98810000	2.08696
Chr13	99950001	100070000	2.2331
Chr13	101920001	102110000	2.12511
Chr13	104930001	105080000	2.89873
Chr13	112340001	112530000	1.94504
Chr13	112440001	112630000	3.25071
Chr13	119980001	120080000	1.85361
Chr13	120480001	120610000	2.07213
Chr13	123020001	123160000	1.95214
Chr13	124770001	124950000	1.9435
Chr13	124860001	124960000	2.21986
Chr13	125570001	125710000	6.9298
Chr13	126250001	126370000	3.16374
Chr13	126280001	126380000	2.80332
Chr13	126290001	126420000	2.33279
Chr13	126820001	126960000	3.05367
Chr13	133300001	133410000	3.90655
Chr13	134310001	134420000	2.33139
Chr13	136360001	136500000	1.8872
Chr13	137070001	137180000	2.01881
Chr13	138070001	138260000	2.79207
Chr13	141300001	141490000	2.73158
Chr13	145200001	145390000	2.0716
Chr13	149480001	149670000	2.02216
Chr13	151600001	151790000	10.5127
Chr13	154240001	154430000	2.19198
Chr13	162630001	162820000	3.02961
Chr13	165740001	165870000	2.49426
Chr13	168260001	168450000	2.06628
Chr13	174660001	174820000	2.43636
Chr13	175170001	175340000	3.81071
Chr13	175440001	175630000	4.07277
Chr13	181830001	181980000	2.50307
Chr13	184190001	184300000	2.13411
Chr13	184210001	184310000	2.26265
Chr13	186560001	186720000	2.18924
Chr13	186630001	186740000	1.9719
Chr13	188540001	188650000	2.89871
Chr13	190650001	190810000	2.12607
Chr13	190720001	190840000	2.05613
Chr13	190750001	190910000	1.99269
Chr13	191030001	191210000	1.92349
Chr13	191460001	191650000	2.09842
Chr13	192140001	192330000	1.98419
Chr13	192300001	192450000	10.1764
Chr13	195150001	195250000	2.68488
Chr13	196540001	196640000	1.99759
Chr13	196550001	196680000	2.32223
Chr13	196590001	196730000	3.26013
Chr13	197390001	197570000	1.84784
Chr13	197480001	197580000	2.38672
Chr13	197710001	197820000	2.71075
Chr13	199350001	199480000	2.02742
Chr13	202560001	202680000	1.89114
Chr13	203740001	203930000	3.20351
Chr13	206770001	206910000	2.08421
Chr13	220650001	220780000	1.85663
Chr13	232570001	232670000	1.90256
Chr13	235720001	235840000	4.1063
Chr13	236090001	236280000	2.91081
Chr13	237490001	237680000	2.44353
Chr13	237650001	237780000	1.93276
Chr13	256940001	257050000	2.60249
Chr13	259360001	259490000	2.04469
Chr13	259610001	259780000	2.29202
Chr13	259690001	259800000	1.99244
Chr13	259710001	259880000	1.91174
Chr13	261950001	262050000	2.40285
Chr13	266810001	266950000	3.11128
Chr13	269830001	269950000	2.08265
Chr13	275320001	275510000	2.044
Chr13	275670001	275830000	2.33301
Chr13	275740001	275930000	6.32735
Chr13	276390001	276580000	2.01163
Chr13	276570001	276700000	1.86324
Chr13	277210001	277340000	1.94858
Chr13	278210001	278320000	2.30184
Chr13	279220001	279320000	2.16967
Chr13	279230001	279410000	2.07061
Chr13	279320001	279420000	2.03355
Chr13	279730001	279920000	2.28095
Chr13	280250001	280390000	3.02541
Chr13	280300001	280420000	1.8887
Chr13	283570001	283700000	1.8815
Chr13	284930001	285100000	2.1777
Chr13	286760001	286950000	9.28327
Chr13	288230001	288330000	2.33467
Chr13	290460001	290570000	2.24276
Chr13	291860001	292050000	1.96588
Chr13	294810001	294910000	1.85253
Chr13	295370001	295510000	1.98448
Chr13	295880001	295990000	2.32531
Chr13	295900001	296040000	2.10617
Chr13	296130001	296230000	16.6241
Chr13	296300001	296490000	2.22091
Chr13	298710001	298870000	6.95003
Chr13	299650001	299840000	2.40668
Chr13	309610001	309800000	2.02913
Chr13	311020001	311160000	2.55093
Chr13	318280001	318470000	4.98837
Chr13	318390001	318580000	3.09041
Chr13	318940001	319080000	4.14025
Chr13	325620001	325720000	6.78889
Chr13	328290001	328410000	2.08716
Chr14	5190001	5320000	1.93006
Chr14	5510001	5610000	2.07399
Chr14	5700001	5840000	1.85112
Chr14	9350001	9510000	2.67923
Chr14	10260001	10380000	1.84964
Chr14	10290001	10410000	4.24044
Chr14	11200001	11390000	2.49304
Chr14	12010001	12200000	2.06579
Chr14	13640001	13740000	1.86178
Chr14	13650001	13760000	2.02787
Chr14	13670001	13780000	1.9167
Chr14	13690001	13790000	2.40722
Chr14	13810001	13910000	2.5294
Chr14	14850001	14960000	1.88717
Chr14	19770001	19940000	1.87245
Chr14	19870001	19980000	2.16399
Chr14	20080001	20270000	4.03846
Chr14	21550001	21700000	2.50331
Chr14	24450001	24610000	2.11279
Chr14	27920001	28020000	2.00326
Chr14	28790001	28980000	2.0127
Chr14	29140001	29330000	4.93476
Chr14	29380001	29540000	2.16331
Chr14	31680001	31800000	2.97247
Chr14	31710001	31870000	2.44256
Chr14	32360001	32550000	2.18356
Chr14	36120001	36270000	1.9485
Chr14	36410001	36580000	2.666
Chr14	42130001	42320000	2.4524
Chr14	48360001	48460000	4.63326
Chr14	52820001	53000000	4.66464
Chr14	57290001	57480000	4.00422
Chr14	63390001	63500000	2.40173
Chr14	69260001	69390000	3.48539
Chr14	69980001	70150000	1.9183
Chr14	70790001	70900000	2.40003
Chr14	76460001	76590000	2.4693
Chr14	76600001	76790000	1.99671
Chr14	84710001	84880000	1.869
Chr14	86710001	86900000	2.31496
Chr14	90790001	90900000	2.19151
Chr14	93010001	93130000	1.89527
Chr14	93040001	93200000	2.40156
Chr14	95250001	95440000	2.09511
Chr14	98990001	99130000	1.98594
Chr14	99710001	99900000	3.77352
Chr14	100220001	100340000	4.91406
Chr14	101250001	101350000	2.48515
Chr14	102250001	102350000	2.3691
Chr14	103000001	103140000	6.1219
Chr14	105910001	106030000	2.01903
Chr14	106100001	106220000	2.64815
Chr14	107010001	107120000	2.06538
Chr14	113770001	113880000	2.42587
Chr14	113790001	113890000	1.90941
Chr14	127230001	127330000	2.98987
Chr14	127240001	127340000	2.50706
Chr14	147040001	147170000	3.6599
Chr14	156780001	156880000	2.83663
Chr14	156790001	156920000	2.56152
Chr14	156830001	156980000	2.50971
Chr14	159030001	159180000	4.90102
Chr14	159570001	159680000	3.36023
Chr14	163200001	163310000	1.85611
Chr14	163450001	163640000	3.98406
Chr14	167510001	167690000	1.95993
Chr14	173140001	173290000	1.8452
Chr14	174520001	174670000	11.2684
Chr14	174970001	175070000	2.99258
Chr14	178700001	178830000	2.35816
Chr14	178740001	178850000	2.27637
Chr14	181320001	181440000	2.3629
Chr14	183690001	183800000	2.45281
Chr14	184520001	184710000	2.3237
Chr14	185920001	186020000	5.44038
Chr14	186090001	186210000	2.41606
Chr14	189420001	189560000	2.02434
Chr14	192030001	192150000	2.35525
Chr14	192850001	192980000	1.87412
Chr14	195520001	195660000	2.31156
Chr14	199230001	199370000	1.8914
Chr14	200570001	200700000	2.06333
Chr14	200900001	201090000	1.90912
Chr14	202130001	202240000	1.87273
Chr14	215260001	215440000	3.07442
Chr14	218420001	218520000	2.38076
Chr14	219580001	219760000	1.97216
Chr14	224350001	224540000	2.27262
Chr14	227040001	227220000	2.29869
Chr14	231100001	231240000	2.19588
Chr14	233890001	234070000	3.11243
Chr14	234770001	234870000	2.19724
Chr14	240070001	240170000	7.40788
Chr14	240550001	240740000	2.50702
Chr14	242970001	243160000	2.58683
Chr14	244550001	244670000	8.03917
Chr14	246410001	246600000	1.94357
Chr14	250250001	250360000	2.29231
Chr14	252030001	252220000	2.5285
Chr14	252810001	252960000	2.10382
Chr14	256320001	256500000	2.14241
Chr14	256410001	256510000	2.26703
Chr14	256880001	257020000	3.06069
Chr14	257130001	257300000	1.99708
Chr14	257390001	257530000	2.92107
Chr14	258570001	258670000	1.89441
Chr14	258890001	259080000	1.94467
Chr14	260340001	260530000	7.08237
Chr14	260620001	260730000	2.50346
Chr14	261440001	261570000	9.63706
Chr14	266710001	266860000	2.08324
Chr14	268260001	268360000	1.9418
Chr14	273390001	273520000	1.87803
Chr14	273730001	273920000	2.00541
Chr14	278820001	278940000	1.86119
Chr14	278850001	278980000	1.8985
Chr14	278890001	279010000	3.03187
Chr14	283790001	283980000	2.65876
Chr14	284450001	284570000	3.17606
Chr14	287130001	287320000	2.46244
Chr14	292280001	292420000	2.12845
Chr14	294240001	294430000	1.87714
Chr14	297480001	297640000	2.0575
Chr14	299230001	299350000	3.28652
Chr14	300690001	300880000	2.55512
Chr14	301150001	301290000	2.10925
Chr14	302700001	302840000	2.06316
Chr14	304190001	304320000	3.04415
Chr14	304260001	304370000	2.91363
Chr14	308740001	308900000	2.09825
Chr15	1450001	1600000	2.8149
Chr15	1510001	1640000	2.16243
Chr15	5210001	5380000	4.60888
Chr15	5290001	5480000	2.3412
Chr15	5680001	5870000	3.48841
Chr15	17280001	17390000	1.87851
Chr15	18120001	18310000	2.69086
Chr15	19260001	19450000	5.66294
Chr15	20240001	20370000	1.97823
Chr15	21020001	21120000	8.16378
Chr15	25630001	25810000	2.15335
Chr15	26090001	26260000	2.53869
Chr15	28450001	28640000	4.58655
Chr15	35300001	35490000	1.92993
Chr15	46590001	46780000	1.9013
Chr15	52040001	52220000	5.60351
Chr15	53530001	53720000	3.02999
Chr15	54730001	54900000	1.8658
Chr15	58620001	58720000	1.89815
Chr15	58630001	58730000	2.04562
Chr15	58870001	58980000	2.04763
Chr15	60420001	60610000	2.59139
Chr15	62760001	62880000	2.11448
Chr15	62790001	62930000	2.47943
Chr15	65300001	65490000	8.51436
Chr15	65850001	66040000	3.02304
Chr15	70470001	70570000	3.37436
Chr15	70480001	70660000	2.25594
Chr15	71910001	72020000	1.87824
Chr15	77810001	78000000	3.71716
Chr15	80420001	80520000	1.89013
Chr15	81820001	81960000	2.03871
Chr15	84250001	84370000	2.05087
Chr15	84280001	84390000	2.34427
Chr15	84300001	84480000	2.83604
Chr15	84390001	84490000	2.49634
Chr15	85530001	85690000	2.0273
Chr15	89980001	90130000	2.21819
Chr15	93050001	93190000	2.96997
Chr15	180320001	180480000	1.98971
Chr15	183940001	184130000	1.93226
Chr15	186940001	187130000	4.06276
Chr15	192450001	192550000	2.49579
Chr15	192460001	192560000	6.73921
Chr15	193670001	193790000	3.49976
Chr15	193700001	193860000	4.1643
Chr15	193770001	193890000	17.1392
Chr15	194450001	194640000	2.97306
Chr15	194770001	194930000	3.46143
Chr15	194840001	194950000	2.14852
Chr15	195630001	195790000	2.12759
Chr15	196160001	196320000	1.93638
Chr15	196230001	196330000	2.27257
Chr15	199040001	199170000	2.67856
Chr15	199080001	199200000	2.07214
Chr15	199110001	199230000	2.12117
Chr15	199180001	199290000	2.29016
Chr15	199530001	199670000	1.88877
Chr15	203880001	203980000	1.95954
Chr15	204020001	204180000	2.05456
Chr15	205410001	205550000	3.10823
Chr15	205460001	205560000	3.0181
Chr15	205470001	205600000	2.88925
Chr15	205510001	205640000	1.86214
Chr15	205900001	206010000	1.92426
Chr15	206250001	206400000	6.22491
Chr15	207080001	207230000	2.56141
Chr15	210110001	210300000	1.85033
Chr15	211650001	211800000	2.15719
Chr15	217460001	217650000	1.84567
Chr15	220180001	220300000	2.00857
Chr15	220950001	221070000	2.13868
Chr15	222440001	222550000	6.10252
Chr15	222870001	223060000	2.23573
Chr15	229230001	229350000	2.14689
Chr15	232810001	232990000	1.88216
Chr15	239540001	239730000	2.1708
Chr15	239880001	240070000	2.66099
Chr15	243600001	243710000	3.259
Chr15	243620001	243790000	1.88656
Chr15	245290001	245480000	2.65846
Chr15	247980001	248170000	2.84129
Chr15	248150001	248340000	2.29578
Chr15	252340001	252450000	3.16997
Chr15	254420001	254610000	5.45104
Chr15	257530001	257630000	1.92645
Chr15	257540001	257640000	1.90979
Chr15	258360001	258460000	9.63238
Chr15	258520001	258650000	1.87212
Chr15	258830001	258930000	3.45559
Chr15	258840001	258940000	2.9611
Chr15	258850001	259030000	2.82842
Chr15	262940001	263050000	2.51506
Chr15	263270001	263380000	1.89398
Chr15	264590001	264780000	2.54632
Chr15	268650001	268750000	1.883
Chr15	271160001	271350000	2.12944
Chr15	272460001	272570000	4.4851
Chr15	282410001	282560000	3.01176
Chr15	283470001	283660000	2.59273
Chr15	284050001	284160000	2.38732
Chr15	284670001	284860000	2.03564
Chr15	286250001	286400000	2.00069
Chr15	287540001	287680000	2.17404
Chr15	291050001	291200000	1.86807
Chr15	291640001	291800000	2.8436
Chr15	291840001	291960000	1.90662
Chr15	292070001	292180000	2.49672
Chr15	294480001	294670000	3.52891
Chr15	295080001	295180000	2.34357
Chr15	296190001	296380000	1.99371
Chr15	297130001	297260000	1.9645
Chr15	299170001	299360000	3.06519
Chr16	850001	950000	1.89307
Chr16	4180001	4350000	9.753
Chr16	4870001	4970000	1.99131
Chr16	8770001	8900000	2.33052
Chr16	18540001	18730000	2.26775
Chr16	22390001	22490000	2.33783
Chr16	22400001	22540000	2.24191
Chr16	22450001	22580000	2.48579
Chr16	22490001	22590000	2.17105
Chr16	27180001	27290000	2.08449
Chr16	28270001	28370000	3.1759
Chr16	35580001	35680000	1.93988
Chr16	36020001	36210000	2.34991
Chr16	37800001	37980000	2.17202
Chr16	41120001	41310000	2.06787
Chr16	42590001	42720000	1.89447
Chr16	54310001	54480000	2.17728
Chr16	63100001	63220000	2.11072
Chr16	68350001	68450000	1.96905
Chr16	73190001	73290000	2.12909
Chr16	75900001	76030000	2.2629
Chr16	77330001	77520000	1.84276
Chr16	77450001	77640000	2.99923
Chr16	77770001	77910000	2.37857
Chr16	77820001	77960000	2.20984
Chr16	80370001	80560000	4.80452
Chr16	84670001	84770000	2.07163
Chr16	85220001	85380000	3.91101
Chr16	85290001	85410000	2.31142
Chr16	86700001	86800000	1.90933
Chr16	92290001	92480000	2.35466
Chr16	92890001	93080000	1.95662
Chr16	94020001	94190000	1.87897
Chr16	95520001	95710000	2.08012
Chr16	98730001	98920000	1.86062
Chr16	101280001	101450000	1.88418
Chr16	101520001	101680000	2.46928
Chr16	101590001	101710000	1.90777
Chr16	103060001	103160000	1.88583
Chr16	103840001	103980000	2.29547
Chr16	106070001	106200000	2.51861
Chr16	108620001	108810000	2.18721
Chr16	111850001	112040000	2.33207
Chr16	112100001	112290000	2.19022
Chr16	114320001	114420000	2.34682
Chr16	115770001	115930000	2.0995
Chr16	117840001	118030000	2.2367
Chr16	125470001	125590000	2.68404
Chr16	125960001	126080000	1.92948
Chr16	126950001	127060000	2.31875
Chr16	127340001	127480000	2.58217
Chr16	128710001	128810000	2.19078
Chr16	131240001	131430000	1.97515
Chr16	131610001	131710000	2.25764
Chr16	131620001	131720000	1.99958
Chr16	131640001	131740000	1.84781
Chr16	131770001	131880000	2.2526
Chr16	134410001	134540000	2.68263
Chr16	134450001	134560000	1.9219
Chr16	135270001	135390000	3.91623
Chr16	135300001	135400000	1.8852
Chr16	135760001	135870000	1.9943
Chr16	136100001	136200000	2.25645
Chr16	136110001	136220000	2.12762
Chr16	136130001	136230000	2.04909
Chr16	136140001	136240000	2.0701
Chr16	136150001	136250000	2.0354
Chr16	136550001	136650000	1.869
Chr16	136880001	136980000	2.28622
Chr16	136890001	137000000	2.19682
Chr16	136910001	137060000	2.45441
Chr16	136970001	137070000	2.813
Chr16	136980001	137080000	4.76242
Chr16	137120001	137230000	2.02298
Chr16	137140001	137250000	2.27543
Chr16	142830001	143000000	2.0766
Chr16	143010001	143200000	4.8051
Chr16	146180001	146340000	2.16385
Chr16	147000001	147120000	2.0537
Chr16	147730001	147840000	2.0606
Chr16	147750001	147860000	2.14865
Chr16	147770001	147870000	1.93334
Chr16	148160001	148280000	7.8666
Chr16	148430001	148620000	2.18659
Chr16	149020001	149190000	1.89131
Chr16	149100001	149210000	2.00385
Chr16	149660001	149780000	1.98342
Chr16	155200001	155390000	2.40337
Chr16	160400001	160510000	2.00567
Chr16	161580001	161730000	1.84839
Chr16	162090001	162240000	1.86135
Chr16	163010001	163160000	1.87331
Chr16	163070001	163180000	2.07339
Chr16	166120001	166260000	2.05429
Chr16	166170001	166270000	1.93473
Chr16	167740001	167880000	2.35977
Chr16	169290001	169390000	4.15547
Chr16	169300001	169470000	2.17114
Chr16	169990001	170090000	2.04859
Chr16	172070001	172200000	1.92406
Chr16	173530001	173720000	2.25047
Chr16	177490001	177590000	3.00066
Chr16	177520001	177710000	1.92346
Chr16	181400001	181580000	2.53604
Chr16	184720001	184840000	3.12239
Chr16	188280001	188400000	2.53967
Chr16	188430001	188590000	4.38497
Chr16	191730001	191920000	1.96626
Chr16	193740001	193930000	2.09722
Chr16	195060001	195230000	1.94533
Chr16	201360001	201530000	2.31712
Chr16	201440001	201550000	4.04532
Chr16	202220001	202410000	1.92654
Chr16	207530001	207630000	1.92248
Chr16	216940001	217130000	1.91941
Chr16	218170001	218290000	1.98402
Chr16	219770001	219910000	1.97749
Chr16	219970001	220120000	1.9027
Chr16	222170001	222360000	2.13092
Chr16	222690001	222800000	2.52058
Chr16	222710001	222870000	2.1554
Chr16	222780001	222880000	2.37089
Chr16	224890001	225080000	1.98441
Chr16	225380001	225480000	3.36707
Chr16	228670001	228790000	6.00328
Chr16	228700001	228860000	2.51442
Chr16	230710001	230870000	2.05973
Chr16	231350001	231460000	3.43069
Chr16	231370001	231470000	3.62001
Chr16	231380001	231520000	3.03598
Chr16	232450001	232640000	3.83248
Chr16	234380001	234500000	2.09454
Chr16	238880001	239070000	1.88206
Chr16	240050001	240240000	2.57117
Chr16	244890001	245080000	2.45588
Chr16	249240001	249430000	2.19217
Chr16	253240001	253390000	2.22574
Chr16	266010001	266130000	3.42866
Chr16	268300001	268440000	3.0107
Chr16	268350001	268490000	1.96716
Chr16	269140001	269290000	1.94447
Chr16	270100001	270290000	2.77825
Chr16	271560001	271670000	4.44095
Chr16	271580001	271680000	2.0585
Chr16	272460001	272570000	2.58338
Chr16	272480001	272590000	4.93863
Chr16	272500001	272690000	1.98511
Chr16	273770001	273960000	2.05734
Chr16	274020001	274160000	2.02779
Chr16	275200001	275370000	2.15541
Chr16	277730001	277880000	1.87465
Chr16	278550001	278740000	2.07041
Chr16	278830001	278930000	5.7651
Chr16	279910001	280020000	1.88652
Chr16	279930001	280060000	1.93636
Chr16	281610001	281720000	2.2893
Chr16	283640001	283750000	3.52923
Chr16	285190001	285290000	3.23746
Chr16	299460001	299590000	3.91719
Chr16	300550001	300740000	2.13762
Chr16	302450001	302590000	2.45313
Chr16	304030001	304180000	6.09043
Chr16	304500001	304630000	2.06278
Chr16	306240001	306390000	1.93412
Chr16	306540001	306640000	2.22151
Chr16	307780001	307920000	1.86091
Chr16	308990001	309090000	1.99278
Chr16	314700001	314840000	1.94179
Chr16	315040001	315230000	4.47355
Chr17	670001	790000	2.01794
Chr17	1010001	1120000	2.05647
Chr17	5120001	5250000	2.58403
Chr17	8660001	8790000	2.27512
Chr17	8900001	9070000	2.63595
Chr17	8980001	9090000	2.02642
Chr17	9000001	9170000	1.96768
Chr17	11180001	11320000	1.88927
Chr17	12070001	12260000	3.78605
Chr17	12390001	12580000	2.59583
Chr17	12600001	12790000	2.67242
Chr17	14270001	14410000	18.9039
Chr17	15170001	15280000	3.26643
Chr17	15190001	15360000	1.94812
Chr17	15540001	15680000	1.91078
Chr17	15780001	15890000	2.20857
Chr17	17070001	17170000	2.08637
Chr17	20760001	20860000	14.4529
Chr17	21110001	21300000	2.66725
Chr17	24900001	25060000	1.8767
Chr17	26300001	26420000	1.97542
Chr17	33520001	33630000	2.21717
Chr17	35250001	35400000	2.10867
Chr17	38030001	38130000	3.2238
Chr17	38040001	38160000	2.02648
Chr17	38530001	38650000	1.96552
Chr17	43000001	43130000	2.06526
Chr17	43040001	43150000	2.36388
Chr17	43060001	43200000	3.22753
Chr17	43530001	43680000	2.13136
Chr17	46320001	46510000	2.09148
Chr17	46420001	46610000	1.89516
Chr17	46860001	47050000	2.62422
Chr17	47080001	47190000	1.94219
Chr17	47100001	47200000	2.18357
Chr17	51950001	52140000	2.47101
Chr17	54150001	54330000	2.28651
Chr17	55220001	55320000	5.07277
Chr17	57060001	57200000	2.21557
Chr17	57550001	57670000	2.67895
Chr17	57910001	58100000	2.07655
Chr17	63710001	63810000	2.11223
Chr17	68710001	68900000	2.7597
Chr17	71800001	71970000	2.69489
Chr17	72000001	72110000	2.2864
Chr17	72020001	72120000	2.49285
Chr17	72030001	72190000	2.49721
Chr17	72100001	72210000	4.58024
Chr17	72120001	72220000	2.54037
Chr17	73510001	73700000	1.94814
Chr17	77980001	78080000	2.26704
Chr17	81150001	81250000	2.37421
Chr17	84020001	84210000	2.57666
Chr17	88700001	88890000	2.58135
Chr17	89860001	89990000	2.11418
Chr17	89900001	90000000	2.20866
Chr17	89910001	90010000	2.1877
Chr17	90450001	90550000	3.39254
Chr17	102370001	102510000	2.32624
Chr17	103920001	104070000	2.29173
Chr17	104690001	104810000	1.87341
Chr17	106810001	107000000	2.14527
Chr17	116240001	116390000	3.58542
Chr17	116300001	116420000	2.17995
Chr17	116330001	116490000	2.05077
Chr17	117980001	118110000	11.2643
Chr17	118020001	118170000	7.6864
Chr17	118190001	118290000	2.49189
Chr17	118570001	118690000	3.37309
Chr17	122310001	122450000	2.79397
Chr17	123720001	123840000	1.88718
Chr17	123750001	123850000	2.04012
Chr17	123760001	123880000	2.14483
Chr17	123790001	123910000	2.41672
Chr17	123820001	123940000	2.26645
Chr17	123850001	123950000	8.5064
Chr17	124030001	124160000	1.84672
Chr17	128380001	128500000	3.08729
Chr17	131490001	131590000	1.84628
Chr17	131770001	131910000	2.17652
Chr17	131900001	132090000	2.02888
Chr17	133640001	133740000	3.97118
Chr17	133650001	133830000	2.25688
Chr17	134230001	134340000	2.37115
Chr17	134970001	135130000	2.30452
Chr17	138270001	138430000	2.71566
Chr17	144060001	144160000	2.05034
Chr17	151520001	151620000	3.68644
Chr17	162290001	162400000	3.08
Chr17	162310001	162470000	3.37281
Chr17	163900001	164080000	3.40438
Chr17	167220001	167340000	1.85455
Chr17	169810001	170000000	2.09718
Chr17	175500001	175660000	3.39779
Chr17	177470001	177660000	2.76699
Chr17	184440001	184630000	2.01658
Chr17	188500001	188600000	2.66969
Chr17	193320001	193420000	1.87975
Chr17	195180001	195280000	5.79403
Chr17	195380001	195500000	1.85236
Chr17	197090001	197190000	1.87249
Chr17	197210001	197310000	2.98366
Chr17	199320001	199420000	2.61853
Chr17	201080001	201270000	2.00728
Chr17	202270001	202390000	2.2321
Chr17	204410001	204560000	2.9168
Chr17	205680001	205780000	2.03563
Chr17	205810001	205940000	2.12438
Chr17	220780001	220880000	1.91285
Chr17	233400001	233500000	2.15432
Chr17	238490001	238670000	4.16405
Chr17	238830001	238930000	2.51635
Chr17	239270001	239460000	3.19074
Chr17	239770001	239960000	2.22274
Chr17	242090001	242190000	1.88246
Chr17	242100001	242280000	3.50445
Chr17	244390001	244580000	2.43443
Chr17	244550001	244740000	1.85333
Chr17	244670001	244860000	2.07666
Chr17	244860001	245010000	1.88247
Chr17	247960001	248150000	2.39381
Chr17	248280001	248470000	1.99733
Chr17	253040001	253230000	2.6266
Chr17	253950001	254070000	2.37366
Chr17	257540001	257730000	1.99939
Chr17	263560001	263660000	1.84536
Chr17	267570001	267760000	1.97711
Chr17	271930001	272040000	5.29875
Chr17	273520001	273710000	3.92537
Chr17	274660001	274830000	2.09566
Chr17	274740001	274850000	1.91272
Chr17	277670001	277820000	2.13807
Chr17	278520001	278680000	2.19388
Chr17	278860001	278970000	2.08622
Chr17	278930001	279050000	2.13219
Chr17	278960001	279090000	2.00636
Chr17	279000001	279120000	2.61087
Chr17	280600001	280750000	2.15694
Chr17	280660001	280790000	7.38335
Chr17	281050001	281240000	3.95772
Chr17	289000001	289120000	1.97875
Chr17	289840001	290010000	2.1026
Chr17	290020001	290190000	2.26713
Chr17	296110001	296250000	1.97059
Chr17	297020001	297210000	4.52285
Chr17	300450001	300570000	2.14854
Chr17	300480001	300580000	2.17153
Chr17	300490001	300620000	1.84509
Chr17	300720001	300910000	1.92371
Chr17	301110001	301230000	4.74553
Chr17	303270001	303430000	2.86186
Chr17	305410001	305580000	2.31886
Chr17	305490001	305600000	1.9577
Chr17	305750001	305860000	2.29829
Chr17	309530001	309720000	1.84311
Chr17	312530001	312720000	3.25092
Chr17	319410001	319530000	2.95958
Chr17	326230001	326420000	1.87281
Chr17	327390001	327580000	3.6804
Chr17	329010001	329200000	2.7941
Chr17	330830001	330930000	2.36095
Chr17	331600001	331790000	2.62339
Chr17	333840001	333980000	1.95262
Chr17	336040001	336230000	2.13633
Chr17	336380001	336570000	4.46167
Chr17	338710001	338900000	2.89873
Chr17	339250001	339400000	3.09608
Chr18	2900001	3060000	2.13562
Chr18	13830001	13930000	4.27204
Chr18	14460001	14650000	2.06304
Chr18	19270001	19460000	1.91507
Chr18	23500001	23600000	2.19485
Chr18	26650001	26830000	2.20861
Chr18	27720001	27910000	2.07225
Chr18	28330001	28520000	4.35366
Chr18	30430001	30560000	2.60116
Chr18	30710001	30890000	2.04047
Chr18	30900001	31070000	1.96457
Chr18	34800001	34990000	1.88182
Chr18	35520001	35670000	2.07172
Chr18	38850001	38960000	1.88784
Chr18	42540001	42730000	4.80271
Chr18	49440001	49540000	1.9033
Chr18	50040001	50140000	2.51402
Chr18	50050001	50230000	2.08388
Chr18	50280001	50450000	3.39461
Chr18	51150001	51340000	2.26748
Chr18	226340001	226440000	7.16633
Chr18	229700001	229890000	2.11787
Chr18	232350001	232510000	1.93465
Chr18	232420001	232540000	1.97258
Chr18	232450001	232610000	1.99149
Chr18	236240001	236400000	1.89612
Chr18	237180001	237370000	2.34936
Chr18	237600001	237710000	2.05105
[truncated: 1,088 more rows]

## Sheet: Table S6
Table S6 List of all genes in the selection sweeps identified by integrating FST and π ratios.
Gene ID	Chr	Start	End	Gene annotation in Arabidopsis
evm.model.scaffold_391.17	Chr1	58472043	58473983	no hit
evm.model.scaffold_391.19	Chr1	58619872	58622111	AT3G45980.1| Histone superfamily protein | Chr3:16897492-16897944 REVERSE LENGTH=150 | 201606
evm.model.scaffold_320.26	Chr1	80309254	80313295	AT4G14220.1| RING-H2 group F1A | Chr4:8196012-8198240 FORWARD LENGTH=371 | 201606
evm.model.scaffold_320.24	Chr1	80357288	80359493	AT1G08510.1| fatty acyl-ACP thioesterases B | Chr1:2691546-2693409 REVERSE LENGTH=412 | 201606
evm.model.scaffold_320.18	Chr1	80419711	80422205	AT1G08510.1| fatty acyl-ACP thioesterases B | Chr1:2691546-2693409 REVERSE LENGTH=412 | 201606
evm.model.scaffold_3407.2	Chr1	133137649	133141435	AT4G34220.1| Leucine-rich repeat protein kinase family protein | Chr4:16381653-16384054 REVERSE LENGTH=757 | 201606
evm.model.scaffold_10056.2	Chr1	133196959	133199454	AT4G33270.1| Transducin family protein / WD-40 repeat family protein | Chr4:16044545-16046590 REVERSE LENGTH=457 | 201606
evm.model.scaffold_425.149	Chr1	133236701	133239348	AT5G64330.1| Phototropic-responsive NPH3 family protein | Chr5:25727568-25730225 FORWARD LENGTH=746 | 201606
evm.model.scaffold_4964.333	Chr1	178327302	178329802	AT4G29050.2| Concanavalin A-like lectin protein kinase family protein | Chr4:14314870-14316921 REVERSE LENGTH=683 | 201606
evm.model.scaffold_737.91	Chr1	208188705	208194061	AT1G77760.1| nitrate reductase 1 | Chr1:29236005-29239367 REVERSE LENGTH=917 | 201606
evm.model.scaffold_737.92	Chr1	208245459	208251588	AT3G12050.1| Aha1 domain-containing protein | Chr3:3839289-3841303 FORWARD LENGTH=360 | 201606
evm.model.scaffold_737.94	Chr1	208261269	208263137	AT5G06690.1| WCRKC thioredoxin 1 | Chr5:2060651-2061956 REVERSE LENGTH=210 | 201606
evm.model.scaffold_545.294	Chr1	221200827	221204448	AT3G59490.2| hypothetical protein | Chr3:21984660-21986262 REVERSE LENGTH=293 | 201606
evm.model.scaffold_545.296	Chr1	221259920	221262365	AT1G19110.1| inter-alpha-trypsin inhibitor heavy chain-like protein | Chr1:6602270-6605766 FORWARD LENGTH=754 | 201606
evm.model.scaffold_545.297	Chr1	221264800	221265930	AT2G26460.1| RED family protein | Chr2:11255049-11258913 REVERSE LENGTH=585 | 201606
evm.model.scaffold_545.298	Chr1	221280256	221281045	AT2G36380.1| pleiotropic drug resistance 6 | Chr2:15257583-15263627 FORWARD LENGTH=1453 | 201606
evm.model.scaffold_545.299	Chr1	221287097	221294359	AT5G04110.2| DNA GYRASE B3 | Chr5:1110757-1114112 REVERSE LENGTH=547 | 201606
evm.model.scaffold_478.194	Chr1	231736876	231744851	AT5G16740.1| Transmembrane amino acid transporter family protein | Chr5:5501044-5502856 REVERSE LENGTH=426 | 201606
evm.model.scaffold_35.244	Chr1	263062782	263065737	AT4G31120.1| SHK1 binding protein 1 | Chr4:15132185-15136568 REVERSE LENGTH=642 | 201606
evm.model.scaffold_35.245	Chr1	263066728	263076266	AT3G62910.1| Peptide chain release factor 1 | Chr3:23257661-23260386 REVERSE LENGTH=422 | 201606
evm.model.scaffold_507.133	Chr1	280537981	280539835	AT3G04770.1| 40s ribosomal protein SA B | Chr3:1309465-1310846 REVERSE LENGTH=332 | 201606
evm.model.scaffold_507.133	Chr1	280537981	280539835	AT3G04770.1| 40s ribosomal protein SA B | Chr3:1309465-1310846 REVERSE LENGTH=332 | 201606
evm.model.scaffold_507.134	Chr1	280540087	280543562	AT1G03380.1| yeast autophagy 18 G-like protein | Chr1:836155-840362 FORWARD LENGTH=959 | 201606
evm.model.scaffold_507.134	Chr1	280540087	280543562	AT1G03380.1| yeast autophagy 18 G-like protein | Chr1:836155-840362 FORWARD LENGTH=959 | 201606
evm.model.scaffold_11378.53	Chr1	300723794	300724951	AT4G25810.1| xyloglucan endotransglycosylase 6 | Chr4:13128694-13129715 FORWARD LENGTH=286 | 201606
evm.model.scaffold_11378.54	Chr1	300759506	300760524	AT4G14130.1| xyloglucan endotransglucosylase/hydrolase 15 | Chr4:8137161-8138196 REVERSE LENGTH=289 | 201606
evm.model.scaffold_11378.57	Chr1	300813745	300817028	AT5G02500.1| heat shock cognate protein 70-1 | Chr5:554055-556334 REVERSE LENGTH=651 | 201606
evm.model.scaffold_11378.59	Chr1	300855677	300859452	AT5G02500.1| heat shock cognate protein 70-1 | Chr5:554055-556334 REVERSE LENGTH=651 | 201606
evm.model.scaffold_11378.60	Chr1	300861224	300869830	AT4G30310.2| FGGY family of carbohydrate kinase | Chr4:14831913-14835092 FORWARD LENGTH=579 | 201606
evm.model.scaffold_1201.40	Chr1	304846015	304851355	AT5G14850.1| Alg9-like mannosyltransferase family | Chr5:4802099-4804977 REVERSE LENGTH=548 | 201606
evm.model.scaffold_1201.41	Chr1	304852060	304853766	AT4G30410.2| sequence-specific DNA binding transcription factor | Chr4:14871309-14871851 REVERSE LENGTH=180 | 201606
evm.model.scaffold_888.102	Chr1	328819372	328821514	AT5G55190.1| RAN GTPase 3 | Chr5:22392285-22393957 FORWARD LENGTH=221 | 201606
evm.model.scaffold_888.101	Chr1	328823861	328824490	AT5G20030.2| Plant Tudor-like RNA-binding protein | Chr5:6764971-6766036 REVERSE LENGTH=326 | 201606
evm.model.scaffold_888.100	Chr1	328824562	328824954	AT4G32440.3| Plant Tudor-like RNA-binding protein | Chr4:15657295-15658573 FORWARD LENGTH=296 | 201606
evm.model.scaffold_888.99	Chr1	328859461	328861850	AT4G25980.1| peroxidase superfamily protein | Chr4:13189528-13191507 FORWARD LENGTH=326 | 201606
evm.model.scaffold_888.98	Chr1	328928796	328930595	AT4G25980.1| peroxidase superfamily protein | Chr4:13189528-13191507 FORWARD LENGTH=326 | 201606
evm.model.scaffold_888.97	Chr1	328949891	328952246	AT4G25980.1| peroxidase superfamily protein | Chr4:13189528-13191507 FORWARD LENGTH=326 | 201606
evm.model.scaffold_3675.4	Chr1	334264194	334264471	AT3G28860.1| ATP binding cassette subfamily B19 | Chr3:10870287-10877286 REVERSE LENGTH=1252 | 201606
evm.model.scaffold_1267.64	Chr1	334319246	334319680	AT3G28360.1| P-glycoprotein 16 | Chr3:10611071-10616301 REVERSE LENGTH=1228 | 201606
evm.model.scaffold_1267.63	Chr1	334319703	334320591	AT3G28345.1| ABC transporter family protein | Chr3:10593921-10598775 REVERSE LENGTH=1240 | 201606
evm.model.scaffold_1639.60	Chr2	11908732	11919531	AT1G19610.1| defensin-like protein | Chr1:6781674-6782024 REVERSE LENGTH=78 | 201606
evm.model.scaffold_1639.59	Chr2	11924447	11927160	AT2G19580.1| tetraspanin2 | Chr2:8472393-8475021 REVERSE LENGTH=270 | 201606
evm.model.scaffold_1639.56	Chr2	11951012	11951353	no hit
evm.model.scaffold_1639.55	Chr2	11951406	11952229	AT5G56840.1| myb-like transcription factor family protein | Chr5:22980789-22982152 FORWARD LENGTH=233 | 201606
evm.model.scaffold_1639.54	Chr2	11979258	11979767	AT5G05280.1| RING/U-box superfamily protein | Chr5:1565509-1566039 REVERSE LENGTH=176 | 201606
evm.model.scaffold_5972.19	Chr2	12057284	12058466	AT5G05280.1| RING/U-box superfamily protein | Chr5:1565509-1566039 REVERSE LENGTH=176 | 201606
evm.model.scaffold_801.120	Chr2	32481743	32488669	AT3G06010.1| SNF2/Brahma-type chromatin-remodeling protein CHR12 | Chr3:1802435-1807284 REVERSE LENGTH=1102 | 201606
evm.model.scaffold_801.114	Chr2	32566628	32567350	AT5G60930.3| P-loop containing nucleoside triphosphate hydrolases superfamily protein | Chr5:24515572-24522511 REVERSE LENGTH=1300| 201606
evm.model.scaffold_1081.225	Chr2	65535664	65537777	AT3G51550.1| Malectin/receptor-like protein kinase family protein | Chr3:19117877-19120564 REVERSE LENGTH=895 | 201606
evm.model.scaffold_1081.226	Chr2	65550880	65553062	AT3G14310.1| pectin methylesterase 3 | Chr3:4772214-4775095 REVERSE LENGTH=592 | 201606
evm.model.scaffold_1081.227	Chr2	65553537	65556061	AT1G53830.1| pectin methylesterase 2 | Chr1:20098562-20100745 FORWARD LENGTH=587 | 201606
evm.model.scaffold_1081.228	Chr2	65570132	65573324	AT1G53840.1| pectin methylesterase 1 | Chr1:20101533-20103458 FORWARD LENGTH=586 | 201606
evm.model.scaffold_1081.229	Chr2	65598432	65603024	AT1G72330.1| alanine aminotransferase 2 | Chr1:27233637-27236571 FORWARD LENGTH=540 | 201606
evm.model.scaffold_1081.230	Chr2	65604126	65606673	AT1G53860.2| Remorin family protein | Chr1:20107165-20109161 REVERSE LENGTH=374 | 201606
evm.model.scaffold_1081.236	Chr2	65667397	65668404	AT3G14280.1| LL-diaminopimelate aminotransferase | Chr3:4761654-4762286 REVERSE LENGTH=141 | 201606
evm.model.scaffold_1081.237	Chr2	65668717	65678487	AT3G14270.2| phosphatidylinositol-4-phosphate 5-kinase family protein | Chr3:4754624-4761185 FORWARD LENGTH=1791 | 201606
evm.model.scaffold_983.296	Chr2	136934294	136936691	AT1G53210.1| sodium/calcium exchanger family protein / calcium-binding EF hand family protein | Chr1:19844790-19847533 FORWARD LENGTH=585 | 201606
evm.model.scaffold_430.78	Chr2	148655554	148657155	AT2G40116.1| Phosphoinositide-specific phospholipase C family protein | Chr2:16751782-16754311 FORWARD LENGTH=613 | 201606
evm.model.scaffold_430.79	Chr2	148657164	148658224	AT1G45207.2| Remorin family protein | Chr1:17130703-17133548 REVERSE LENGTH=555 | 201606
evm.model.scaffold_430.82	Chr2	148694235	148696476	AT1G09390.1| GDSL-like Lipase/Acylhydrolase superfamily protein | Chr1:3031264-3033415 FORWARD LENGTH=370 | 201606
evm.model.scaffold_4208.58.3	Chr2	194999640	195002563	AT5G58575.2| SAGA-associated factor-like protein | Chr5:23674399-23675224 FORWARD LENGTH=181 | 201606
evm.model.scaffold_4208.54	Chr2	195098173	195099913	AT2G38300.1| myb-like HTH transcriptional regulator family protein | Chr2:16044175-16045679 REVERSE LENGTH=340 | 201606
evm.model.scaffold_4208.54	Chr2	195098173	195099913	AT2G38300.1| myb-like HTH transcriptional regulator family protein | Chr2:16044175-16045679 REVERSE LENGTH=340 | 201606
evm.model.scaffold_4208.54	Chr2	195098173	195099913	AT2G38300.1| myb-like HTH transcriptional regulator family protein | Chr2:16044175-16045679 REVERSE LENGTH=340 | 201606
evm.model.scaffold_4208.54	Chr2	195098173	195099913	AT2G38300.1| myb-like HTH transcriptional regulator family protein | Chr2:16044175-16045679 REVERSE LENGTH=340 | 201606
evm.model.scaffold_4208.14	Chr2	195748436	195752496	AT5G45840.2| Leucine-rich repeat protein kinase family protein | Chr5:18594080-18597221 REVERSE LENGTH=668 | 201606
evm.model.scaffold_4208.13	Chr2	195761065	195761466	no hit
evm.model.scaffold_4208.11	Chr2	195779615	195784611	AT3G12010.1| C18orf8 | Chr3:3821337-3825537 FORWARD LENGTH=682 | 201606
evm.model.scaffold_4208.10	Chr2	195813179	195818749	AT3G12010.1| C18orf8 | Chr3:3821337-3825537 FORWARD LENGTH=682 | 201606
evm.model.scaffold_4208.9	Chr2	195819998	195821730	AT1G74740.1| calcium-dependent protein kinase 30 | Chr1:28080199-28082476 REVERSE LENGTH=541 | 201606
evm.model.scaffold_4208.6	Chr2	195877805	195879293	AT5G58530.1| Glutaredoxin family protein | Chr5:23660428-23661249 FORWARD LENGTH=273 | 201606
evm.model.scaffold_11779.26	Chr2	231826621	231829355	AT3G62980.1| F-box/RNI-like superfamily protein | Chr3:23273479-23276181 REVERSE LENGTH=594 | 201606
evm.model.scaffold_11779.22	Chr2	231934011	231935986	AT4G15630.1| Uncharacterized protein family (UPF0497) | Chr4:8917527-8918683 FORWARD LENGTH=190 | 201606
evm.model.scaffold_18.235	Chr2	247104275	247106876	AT5G56420.3| F-box/RNI-like/FBD-like domains-containing protein | Chr5:22850863-22852334 REVERSE LENGTH=422 | 201606
evm.model.scaffold_18.238	Chr2	247144190	247146762	AT1G09520.1| hypothetical protein | Chr1:3071248-3072030 REVERSE LENGTH=260 | 201606
evm.model.scaffold_18.239	Chr2	247162352	247166965	no hit
evm.model.scaffold_6490.181	Chr2	273812335	273813102	AT4G18810.1| NAD(P)-binding Rossmann-fold superfamily protein | Chr4:10322622-10325735 REVERSE LENGTH=596 | 201606
evm.model.scaffold_6490.180	Chr2	273826095	273827645	AT3G02645.1| transmembrane protein%2C putative (DUF247) | Chr3:566271-567860 FORWARD LENGTH=529 | 201606
evm.model.scaffold_6490.179	Chr2	273827969	273829561	AT3G02645.1| transmembrane protein%2C putative (DUF247) | Chr3:566271-567860 FORWARD LENGTH=529 | 201606
evm.model.scaffold_6490.178	Chr2	273830685	273832544	AT3G02645.1| transmembrane protein%2C putative (DUF247) | Chr3:566271-567860 FORWARD LENGTH=529 | 201606
evm.model.scaffold_6490.177	Chr2	273857655	273858149	AT5G25280.3| serine-rich protein-like protein | Chr5:8773882-8774544 FORWARD LENGTH=220 | 201606
evm.model.scaffold_6490.91	Chr2	275231316	275232224	no hit
evm.model.scaffold_6490.90	Chr2	275272314	275273418	AT3G06540.1| Rab escort protein | Chr3:2035201-2037662 REVERSE LENGTH=563 | 201606
evm.model.scaffold_6490.88	Chr2	275297097	275300428	AT2G14710.1| F-box family protein | Chr2:6298936-6300024 FORWARD LENGTH=362 | 201606
evm.model.scaffold_6490.85	Chr2	275323600	275327052	AT5G20410.1| monogalactosyldiacylglycerol synthase 2 | Chr5:6896765-6898581 FORWARD LENGTH=468 | 201606
evm.model.scaffold_6490.84	Chr2	275328309	275335719	AT1G05500.1| Calcium-dependent lipid-binding (CaLB domain) family protein | Chr1:1625098-1628940 FORWARD LENGTH=560 | 201606
evm.model.scaffold_1109.167	Chr3	29770599	29772470	AT3G16490.1| IQ-domain 26 | Chr3:5603962-5605489 REVERSE LENGTH=389 | 201606
evm.model.scaffold_1109.171	Chr3	29849256	29854422	AT2G19860.1| hexokinase 2 | Chr2:8570818-8573762 FORWARD LENGTH=502 | 201606
evm.model.scaffold_1109.172	Chr3	29877079	29878597	AT4G12560.3| F-box and associated interaction domains-containing protein | Chr4:7441815-7443157 FORWARD LENGTH=413 | 201606
evm.model.scaffold_1109.173	Chr3	29878622	29902927	AT2G19860.1| hexokinase 2 | Chr2:8570818-8573762 FORWARD LENGTH=502 | 201606
evm.model.scaffold_50.39	Chr3	40315389	40428433	AT5G17680.1| disease resistance protein (TIR-NBS-LRR class) | Chr5:5822999-5827153 FORWARD LENGTH=1294 | 201606
evm.model.scaffold_50.36	Chr3	40455975	40459345	AT1G31430.2| Pentatricopeptide repeat (PPR-like) superfamily protein | Chr1:11254025-11255737 REVERSE LENGTH=570 | 201606
evm.model.scaffold_50.34	Chr3	40472299	40479759	AT1G65810.3| P-loop containing nucleoside triphosphate hydrolases superfamily protein | Chr1:24477089-24480728 REVERSE LENGTH=1028| 201606
evm.model.scaffold_50.33	Chr3	40479760	40485609	no hit
evm.model.scaffold_50.32	Chr3	40519694	40520500	AT3G58530.1| RNI-like superfamily protein | Chr3:21645759-21648219 FORWARD LENGTH=353 | 201606
evm.model.scaffold_801.164	Chr3	42993112	42994552	AT3G57340.2| DnaJ heat shock amino-terminal domain protein (DUF1977) | Chr3:21219175-21220278 FORWARD LENGTH=367 | 201606
evm.model.scaffold_801.163	Chr3	42994930	43002116	AT3G17810.1| pyrimidine 1 | Chr3:6094279-6096289 FORWARD LENGTH=426 | 201606
evm.model.scaffold_801.162	Chr3	43007774	43008292	AT4G32400.1| Mitochondrial substrate carrier family protein | Chr4:15638686-15640238 FORWARD LENGTH=392 | 201606
evm.model.scaffold_801.161	Chr3	43008752	43010237	AT4G32400.1| Mitochondrial substrate carrier family protein | Chr4:15638686-15640238 FORWARD LENGTH=392 | 201606
evm.model.scaffold_6612.30	Chr3	46088484	46089566	AT2G13290.2| beta-1%2C4-N-acetylglucosaminyltransferase family protein | Chr2:5512058-5513143 FORWARD LENGTH=361 | 201606
evm.model.scaffold_6612.28	Chr3	46116154	46119742	AT1G44910.1| pre-mRNA-processing protein 40A | Chr1:16975930-16982818 FORWARD LENGTH=958 | 201606
evm.model.scaffold_6612.27	Chr3	46130131	46136383	AT4G38630.1| regulatory particle non-ATPase 10 | Chr4:18057357-18059459 REVERSE LENGTH=386 | 201606
evm.model.scaffold_6612.26	Chr3	46137423	46138953	AT5G39320.1| UDP-glucose 6-dehydrogenase family protein | Chr5:15743254-15744696 FORWARD LENGTH=480 | 201606
evm.model.scaffold_6612.25	Chr3	46139193	46141355	AT3G04710.1| ankyrin repeat family protein | Chr3:1278229-1280942 FORWARD LENGTH=456 | 201606
evm.model.scaffold_6612.20	Chr3	46233833	46236856	AT2G13290.2| beta-1%2C4-N-acetylglucosaminyltransferase family protein | Chr2:5512058-5513143 FORWARD LENGTH=361 | 201606
evm.model.scaffold_6612.19	Chr3	46245000	46251963	AT5G49830.1| exocyst complex component 84B | Chr5:20250803-20254766 REVERSE LENGTH=752 | 201606
evm.model.scaffold_709.73	Chr3	67420230	67423518	no hit
evm.model.scaffold_400.164	Chr3	77883481	77888433	AT1G17650.1| glyoxylate reductase 2 | Chr1:6069594-6071964 REVERSE LENGTH=358 | 201606
evm.model.scaffold_400.166	Chr3	77928829	77933087	AT1G72880.2| Survival protein SurE-like phosphatase/nucleotidase | Chr1:27423678-27425928 REVERSE LENGTH=385 | 201606
evm.model.scaffold_400.167	Chr3	77938098	77940007	no hit
evm.model.scaffold_400.169	Chr3	77945857	77948657	AT4G08520.1| SNARE-like superfamily protein | Chr4:5417887-5420295 FORWARD LENGTH=181 | 201606
evm.model.scaffold_400.170	Chr3	77954598	77963086	AT1G72710.1| casein kinase 1-like protein 2 | Chr1:27372553-27376178 FORWARD LENGTH=465 | 201606
evm.model.scaffold_1889.65	Chr3	82898546	82899288	no hit
evm.model.scaffold_1889.66	Chr3	82901408	82908393	AT3G58570.1| P-loop containing nucleoside triphosphate hydrolases superfamily protein | Chr3:21657099-21660352 FORWARD LENGTH=646| 201606
evm.model.scaffold_135.177	Chr3	87996602	88061320	AT2G17260.1| glutamate receptor 2 | Chr2:7505138-7508266 FORWARD LENGTH=925 | 201606
evm.model.scaffold_135.176	Chr3	88061865	88063745	AT2G24720.1| glutamate receptor 2.2 | Chr2:10522783-10525840 REVERSE LENGTH=920 | 201606
evm.model.scaffold_2361.15	Chr3	101091252	101091988	AT3G25690.3| Hydroxyproline-rich glycoprotein family protein | Chr3:9354061-9357757 FORWARD LENGTH=863 | 201606
evm.model.scaffold_2361.14	Chr3	101092258	101092766	AT3G25690.3| Hydroxyproline-rich glycoprotein family protein | Chr3:9354061-9357757 FORWARD LENGTH=863 | 201606
evm.model.scaffold_2361.13	Chr3	101095487	101099410	no hit
evm.model.scaffold_2361.7	Chr3	101197773	101198384	no hit
evm.model.scaffold_2361.6	Chr3	101228619	101235772	AT1G48175.4| Cytidine/deoxycytidylate deaminase family protein | Chr1:17790957-17792066 FORWARD LENGTH=182 | 201606
evm.model.scaffold_1064.294	Chr3	210619015	210621799	AT2G30210.1| laccase 3 | Chr2:12887735-12889827 REVERSE LENGTH=570 | 201606
evm.model.scaffold_1064.292	Chr3	210636232	210637382	AT2G38360.1| prenylated RAB acceptor 1.B4 | Chr2:16069840-16070502 REVERSE LENGTH=220 | 201606
evm.model.scaffold_1064.291	Chr3	210647417	210649875	AT5G58430.1| exocyst subunit exo70 family protein B1 | Chr5:23621460-23623334 REVERSE LENGTH=624 | 201606
evm.model.scaffold_1064.290	Chr3	210651111	210652911	AT2G30310.1| GDSL-like Lipase/Acylhydrolase family protein | Chr2:12923055-12924371 FORWARD LENGTH=359 | 201606
evm.model.scaffold_1064.286	Chr3	210747183	210748998	AT4G13550.1| putative triglyceride lipase | Chr4:7871251-7876877 REVERSE LENGTH=822 | 201606
evm.model.scaffold_1064.234	Chr3	212090700	212093882	AT2G30370.3| allergen-like protein | Chr2:12940577-12942579 REVERSE LENGTH=166 | 201606
evm.model.scaffold_1064.232	Chr3	212159978	212162157	AT2G30360.1| SOS3-interacting protein 4 | Chr2:12937265-12938572 REVERSE LENGTH=435 | 201606
evm.model.scaffold_152.164	Chr3	232702284	232705823	no hit
evm.model.scaffold_152.165	Chr3	232711287	232714591	AT3G63380.1| ATPase E1-E2 type family protein / haloacid dehalogenase-like hydrolase family protein | Chr3:23407112-23410213 REVERSE LENGTH=1033 | 201606
evm.model.scaffold_152.166	Chr3	232744992	232748516	AT3G63380.1| ATPase E1-E2 type family protein / haloacid dehalogenase-like hydrolase family protein | Chr3:23407112-23410213 REVERSE LENGTH=1033 | 201606
evm.model.scaffold_152.169	Chr3	232818723	232829660	AT3G07100.1| Sec23/Sec24 protein transport family protein | Chr3:2245689-2250077 REVERSE LENGTH=1038 | 201606
evm.model.scaffold_1269.374	Chr3	241476410	241477563	no hit
evm.model.scaffold_285.250	Chr3	254353531	254360969	AT1G66530.1| Arginyl-tRNA synthetase%2C class Ic | Chr1:24819064-24822277 REVERSE LENGTH=590 | 201606
evm.model.scaffold_285.252	Chr3	254367575	254368900	AT5G48430.1| Eukaryotic aspartyl protease family protein | Chr5:19627892-19629112 REVERSE LENGTH=406 | 201606
evm.model.scaffold_285.253	Chr3	254376231	254376641	AT1G33710.1| RNA-directed DNA polymerase (reverse transcriptase)-related family protein | Chr1:12219657-12220289 FORWARD LENGTH=210 | 201606
evm.model.scaffold_285.448	Chr3	257905187	257905711	AT5G23590.2| DNAJ heat shock N-terminal domain-containing protein | Chr5:7953870-7954936 REVERSE LENGTH=296 | 201606
evm.model.scaffold_285.449	Chr3	257906547	257909727	AT1G05430.1| hypothetical protein | Chr1:1594227-1595731 REVERSE LENGTH=269 | 201606
evm.model.scaffold_285.451	Chr3	257927120	257927484	AT2G06265.1| zinc ion-binding protein | Chr2:2529780-2530255 REVERSE LENGTH=134 | 201606
evm.model.scaffold_285.452	Chr3	257932477	257934939	AT1G09380.1| nodulin MtN21 /EamA-like transporter family protein | Chr1:3026351-3029322 REVERSE LENGTH=374 | 201606
evm.model.scaffold_285.453	Chr3	257944028	257954837	AT2G37980.1| O-fucosyltransferase family protein | Chr2:15894162-15897452 REVERSE LENGTH=638 | 201606
evm.model.scaffold_285.454	Chr3	257964831	257966844	AT1G09380.1| nodulin MtN21 /EamA-like transporter family protein | Chr1:3026351-3029322 REVERSE LENGTH=374 | 201606
evm.model.scaffold_903.107	Chr3	279500890	279509274	AT5G45370.1| nodulin MtN21 /EamA-like transporter family protein | Chr5:18388411-18390282 FORWARD LENGTH=357 | 201606
evm.model.scaffold_903.105	Chr3	279540355	279543682	AT1G47730.1| F-box and associated interaction domains-containing protein | Chr1:17563931-17565106 REVERSE LENGTH=391 | 201606
evm.model.scaffold_903.104	Chr3	279544007	279546960	AT4G30630.1| hypothetical protein | Chr4:14951048-14952159 FORWARD LENGTH=237 | 201606
evm.model.scaffold_11883.20	Chr4	16785938	16788654	AT3G56540.1| alpha/beta-Hydrolases superfamily protein | Chr3:20950823-20951892 FORWARD LENGTH=264 | 201606
evm.model.scaffold_11883.20	Chr4	16785938	16788654	AT3G56540.1| alpha/beta-Hydrolases superfamily protein | Chr3:20950823-20951892 FORWARD LENGTH=264 | 201606
evm.model.scaffold_915.471	Chr4	166257203	166261229	AT1G69360.1| T-box transcription factor%2C putative (DUF863) | Chr1:26072520-26075420 REVERSE LENGTH=896 | 201606
evm.model.scaffold_915.470	Chr4	166263414	166265319	AT5G15390.2| tRNA/rRNA methyltransferase (SpoU) family protein | Chr5:4995333-4996825 FORWARD LENGTH=260 | 201606
evm.model.scaffold_915.469	Chr4	166265518	166269269	AT5G15390.1| tRNA/rRNA methyltransferase (SpoU) family protein | Chr5:4995333-4997255 FORWARD LENGTH=350 | 201606
evm.model.scaffold_915.467_evm.model.scaffold_915.468	Chr4	166269922	166275487	AT5G15400.1| U-box domain-containing protein | Chr5:4997764-5002907 REVERSE LENGTH=1038 | 201606
evm.model.scaffold_915.466	Chr4	166291156	166297671	AT5G24670.4| Cytidine/deoxycytidylate deaminase family protein | Chr5:8448880-8451046 FORWARD LENGTH=400 | 201606
evm.model.scaffold_915.465	Chr4	166302092	166304558	AT5G39360.1| EID1-like 2 | Chr5:15753313-15754062 REVERSE LENGTH=249 | 201606
evm.model.scaffold_915.461	Chr4	166336698	166340914	AT5G39380.5| Plant calmodulin-binding protein-like protein | Chr5:15759163-15760686 REVERSE LENGTH=507 | 201606
evm.model.scaffold_915.290	Chr4	170402708	170405744	AT3G51550.1| Malectin/receptor-like protein kinase family protein | Chr3:19117877-19120564 REVERSE LENGTH=895 | 201606
evm.model.scaffold_4702.6	Chr4	196219271	196220178	AT1G60420.1| DC1 domain-containing protein | Chr1:22261978-22264243 FORWARD LENGTH=578 | 201606
evm.model.scaffold_4702.7	Chr4	196240892	196250716	AT5G13750.2| zinc induced facilitator-like 1 | Chr5:4438896-4441289 FORWARD LENGTH=392 | 201606
evm.model.scaffold_4702.11	Chr4	196366889	196369938	no hit
evm.model.scaffold_4702.12	Chr4	196371760	196375537	AT2G14520.4| CBS domain protein (DUF21) | Chr2:6182362-6184648 REVERSE LENGTH=423 | 201606
evm.model.scaffold_7702.9	Chr4	220563505	220564502	AT5G59845.1| Gibberellin-regulated family protein | Chr5:24111443-24111808 FORWARD LENGTH=89 | 201606
evm.model.scaffold_7702.8	Chr4	220565302	220569977	AT5G56510.6| pumilio 12 | Chr5:22881721-22883842 FORWARD LENGTH=596 | 201606
evm.model.scaffold_1153.129	Chr4	220608327	220609103	AT1G66540.2| Cytochrome P450 superfamily protein | Chr1:24825446-24826502 FORWARD LENGTH=327 | 201606
evm.model.scaffold_1153.128	Chr4	220610149	220612074	AT5G57220.1| cytochrome P450%2C family 81%2C subfamily F%2C polypeptide 2 | Chr5:23187911-23189681 FORWARD LENGTH=491 |201606
evm.model.scaffold_1153.127	Chr4	220615064	220626392	AT4G37340.1| cytochrome P450%2C family 81%2C subfamily D%2C polypeptide 3 | Chr4:17564953-17566706 REVERSE LENGTH=500 |201606
evm.model.scaffold_1153.126	Chr4	220651598	220655777	AT2G33590.1| NAD(P)-binding Rossmann-fold superfamily protein | Chr2:14224622-14226365 FORWARD LENGTH=321 | 201606
evm.model.scaffold_1153.125	Chr4	220660089	220662590	no hit
evm.model.scaffold_1153.123	Chr4	220699250	220702194	no hit
evm.model.scaffold_1153.122	Chr4	220702705	220702938	AT2G25370.2| RING/U-box superfamily protein | Chr2:10806700-10809794 FORWARD LENGTH=546 | 201606
evm.model.scaffold_909.156	Chr4	233821997	233825495	AT1G19530.2| DNA polymerase epsilon catalytic subunit A | Chr1:6763976-6764686 FORWARD LENGTH=117 | 201606
evm.model.scaffold_909.155	Chr4	233826408	233829701	AT2G21600.1| endoplasmatic reticulum retrieval protein 1B | Chr2:9243550-9244579 FORWARD LENGTH=195 | 201606
evm.model.scaffold_560.137	Chr4	236768198	236773703	AT1G19880.1| Regulator of chromosome condensation (RCC1) family protein | Chr1:6900648-6903818 REVERSE LENGTH=538 | 201606
evm.model.scaffold_560.134	Chr4	236776455	236778930	AT4G31500.1| cytochrome P450%2C family 83%2C subfamily B%2C polypeptide 1 | Chr4:15273677-15275271 REVERSE LENGTH=499 |201606
evm.model.scaffold_560.133	Chr4	236780534	236782396	AT4G31500.1| cytochrome P450%2C family 83%2C subfamily B%2C polypeptide 1 | Chr4:15273677-15275271 REVERSE LENGTH=499 |201606
evm.model.scaffold_11464.25	Chr4	240832812	240842795	AT1G18640.2| 3-phosphoserine phosphatase | Chr1:6416524-6418245 REVERSE LENGTH=295 | 201606
evm.model.scaffold_11464.28	Chr4	240858027	240905281	AT5G61060.1| histone deacetylase 5 | Chr5:24567137-24570917 REVERSE LENGTH=660 | 201606
evm.model.scaffold_11464.29.1	Chr4	240905811	240908245	AT1G74250.1| DNAJ heat shock N-terminal domain-containing protein | Chr1:27920328-27922414 FORWARD LENGTH=630 | 201606
evm.model.scaffold_11464.32	Chr4	240939677	240940303	AT3G47680.1| DNA binding protein | Chr3:17577483-17578391 REVERSE LENGTH=302 | 201606
evm.model.scaffold_11464.34	Chr4	240951945	240979496	AT5G61060.1| histone deacetylase 5 | Chr5:24567137-24570917 REVERSE LENGTH=660 | 201606
evm.model.scaffold_1438.1189	Chr4	267271911	267276041	AT3G47570.1| Leucine-rich repeat protein kinase family protein | Chr3:17527611-17530748 FORWARD LENGTH=1010 | 201606
evm.model.scaffold_1438.1188	Chr4	267277358	267282526	AT5G61820.2| stress up-regulated Nod 19 protein | Chr5:24834505-24836223 REVERSE LENGTH=475 | 201606
evm.model.scaffold_1438.1186	Chr4	267321976	267322703	no hit
evm.model.scaffold_1438.1185	Chr4	267323106	267325236	no hit
evm.model.scaffold_1438.1184	Chr4	267326982	267329937	AT5G61820.2| stress up-regulated Nod 19 protein | Chr5:24834505-24836223 REVERSE LENGTH=475 | 201606
evm.model.scaffold_1438.749	Chr4	274996871	275003102	AT1G15750.4| Transducin family protein / WD-40 repeat family protein | Chr1:5415086-5420359 REVERSE LENGTH=1131 | 201606
evm.model.scaffold_1438.749	Chr4	274996871	275003102	AT1G15750.4| Transducin family protein / WD-40 repeat family protein | Chr1:5415086-5420359 REVERSE LENGTH=1131 | 201606
evm.model.scaffold_1438.748	Chr4	275012081	275015822	no hit
evm.model.scaffold_1438.748	Chr4	275012081	275015822	no hit
evm.model.scaffold_1166.100	Chr5	186117431	186120582	AT2G14850.1| transcriptional regulator of RNA polII%2C SAGA%2C subunit | Chr2:6386400-6387275 FORWARD LENGTH=291 | 201606
evm.model.scaffold_1166.99	Chr5	186128688	186132279	no hit
evm.model.scaffold_6667.200	Chr5	187044087	187050341	AT5G67500.3| voltage dependent anion channel 2 | Chr5:26935223-26937123 FORWARD LENGTH=276 | 201606
evm.model.scaffold_6667.199	Chr5	187051143	187051376	no hit
evm.model.scaffold_6667.198	Chr5	187054333	187057609	AT3G49900.1| Phototropic-responsive NPH3 family protein | Chr3:18500635-18502614 REVERSE LENGTH=517 | 201606
evm.model.scaffold_1236.59	Chr5	192694410	192705174	AT3G18100.1| myb domain protein 4r1 | Chr3:6200689-6204583 FORWARD LENGTH=847 | 201606
evm.model.scaffold_1236.58	Chr5	192728965	192733597	AT2G22670.5| indoleacetic acid-induced protein 8 | Chr2:9637136-9638459 FORWARD LENGTH=319 | 201606
evm.model.scaffold_1236.57	Chr5	192744474	192745136	no hit
evm.model.scaffold_5252.69	Chr5	196113089	196116215	AT5G37930.1| Protein with RING/U-box and TRAF-like domain | Chr5:15102239-15103651 REVERSE LENGTH=349 | 201606
evm.model.scaffold_5252.68	Chr5	196143529	196164233	AT1G72180.1| Leucine-rich receptor-like protein kinase family protein | Chr1:27164074-27167204 FORWARD LENGTH=977 | 201606
evm.model.scaffold_5252.67	Chr5	196170420	196171227	no hit
evm.model.scaffold_5252.66	Chr5	196171409	196172341	no hit
evm.model.scaffold_5252.64	Chr5	196178836	196179333	AT1G66610.1| TRAF-like superfamily protein | Chr1:24849716-24851450 REVERSE LENGTH=366 | 201606
evm.model.scaffold_2879.105	Chr5	198517010	198519009	AT4G26300.5| Arginyl-tRNA synthetase%2C class Ic | Chr4:13308400-13312774 REVERSE LENGTH=653 | 201606
evm.model.scaffold_2879.107	Chr5	198524505	198525094	no hit
evm.model.scaffold_572.15	Chr5	198798804	198810388	AT5G16210.1| HEAT repeat-containing protein | Chr5:5290999-5297779 REVERSE LENGTH=1180 | 201606
evm.model.scaffold_572.16	Chr5	198810587	198812366	AT5G16210.1| HEAT repeat-containing protein | Chr5:5290999-5297779 REVERSE LENGTH=1180 | 201606
evm.model.scaffold_572.17	Chr5	198812505	198813049	AT5G16210.1| HEAT repeat-containing protein | Chr5:5290999-5297779 REVERSE LENGTH=1180 | 201606
evm.model.scaffold_1749.318	Chr5	215490706	215492670	AT4G37330.1| cytochrome P450%2C family 81%2C subfamily D%2C polypeptide 4 | Chr4:17562547-17564569 REVERSE LENGTH=492 |201606
evm.model.scaffold_1047.99	Chr5	272932744	272938749	AT1G79840.1| HD-ZIP IV family of homeobox-leucine zipper protein with lipid-binding START domain-containing protein | Chr1:30037526-30041013 FORWARD LENGTH=747 | 201606
evm.model.scaffold_1047.98	Chr5	272957666	272963334	AT1G79830.5| golgin Putative 5 | Chr1:30028146-30033508 REVERSE LENGTH=970 | 201606
evm.model.scaffold_1047.92	Chr5	272981872	272986765	AT1G79820.2| Major facilitator superfamily protein | Chr1:30022581-30026771 REVERSE LENGTH=495 | 201606
evm.model.scaffold_1863.38	Chr6	31053035	31076418	AT5G54160.1| O-methyltransferase 1 | Chr5:21982075-21984167 FORWARD LENGTH=363 | 201606
evm.model.scaffold_1863.39	Chr6	31078998	31081317	AT1G21450.1| SCARECROW-like 1 | Chr1:7509721-7511502 FORWARD LENGTH=593 | 201606
evm.model.scaffold_1863.40	Chr6	31084489	31085861	AT5G54160.1| O-methyltransferase 1 | Chr5:21982075-21984167 FORWARD LENGTH=363 | 201606
evm.model.scaffold_1863.41	Chr6	31087420	31092061	AT1G65270.3| ER membrane protein complex subunit-like protein | Chr1:24241855-24244504 FORWARD LENGTH=292 | 201606
evm.model.scaffold_1863.42	Chr6	31097112	31104741	AT3G03340.1| LUC7 related protein | Chr3:786439-789762 FORWARD LENGTH=402 | 201606
evm.model.scaffold_1863.44	Chr6	31112219	31117000	AT3G07470.3| transmembrane protein%2C putative (Protein of unknown function%2C DUF538) | Chr3:2387568-2388343 REVERSE LENGTH=157| 201606
evm.model.scaffold_1863.45	Chr6	31119184	31121814	AT1G65230.1| transmembrane protein%2C putative (DUF2358) | Chr1:24229167-24230764 FORWARD LENGTH=286 | 201606
evm.model.scaffold_1863.46	Chr6	31169979	31170890	AT1G18100.1| PEBP (phosphatidylethanolamine-binding protein) family protein | Chr1:6228049-6230110 REVERSE LENGTH=173 |201606
evm.model.scaffold_1863.48	Chr6	31173964	31182397	AT3G02730.1| thioredoxin F-type 1 | Chr3:588570-589591 REVERSE LENGTH=178 | 201606
evm.model.scaffold_1863.49	Chr6	31199940	31201678	no hit
evm.model.scaffold_7544.5	Chr6	139402819	139404713	AT3G28450.1| Leucine-rich repeat protein kinase family protein | Chr3:10667359-10669176 FORWARD LENGTH=605 | 201606
evm.model.scaffold_380.249	Chr6	173652707	173654465	AT1G71090.1| Auxin efflux carrier family protein | Chr1:26812551-26813924 FORWARD LENGTH=457 | 201606
evm.model.scaffold_380.248	Chr6	173655891	173657685	AT1G12680.1| phosphoenolpyruvate carboxylase-related kinase 2 | Chr1:4320123-4322269 REVERSE LENGTH=470 | 201606
evm.model.scaffold_380.247	Chr6	173663239	173670209	AT3G51010.1| protein translocase subunit | Chr3:18946880-18948048 REVERSE LENGTH=188 | 201606
evm.model.scaffold_380.246	Chr6	173701344	173704524	AT2G01275.4| RING/FYVE/PHD zinc finger superfamily protein | Chr2:142610-143809 REVERSE LENGTH=259 | 201606
evm.model.scaffold_380.245	Chr6	173725856	173727909	AT1G13570.3| F-box/RNI-like superfamily protein | Chr1:4642528-4643930 REVERSE LENGTH=416 | 201606
evm.model.scaffold_380.242	Chr6	173754606	173761603	no hit
evm.model.scaffold_380.241	Chr6	173761626	173763224	AT1G36730.1| Translation initiation factor IF2/IF5 | Chr1:13898706-13900025 REVERSE LENGTH=439 | 201606
evm.model.scaffold_234.235	Chr6	183556389	183560370	AT5G66420.2| TIM-barrel signal transduction protein | Chr5:26521893-26524986 REVERSE LENGTH=754 | 201606
evm.model.scaffold_234.238.1	Chr6	183563908	183567433	AT5G66410.1| thioredoxin domain PLP3B-like protein | Chr5:26519909-26521459 FORWARD LENGTH=230 | 201606
evm.model.scaffold_234.239	Chr6	183568608	183569897	AT5G66390.1| Peroxidase superfamily protein | Chr5:26516063-26517329 REVERSE LENGTH=336 | 201606
evm.model.scaffold_234.242	Chr6	183673590	183679359	AT1G75420.1| UDP-Glycosyltransferase superfamily protein | Chr1:28305469-28307317 FORWARD LENGTH=463 | 201606
evm.model.scaffold_234.243	Chr6	183683392	183683609	AT1G52603.1| GRF zinc finger protein | Chr1:19595751-19596295 FORWARD LENGTH=121 | 201606
evm.model.scaffold_234.285	Chr6	184518691	184520444	AT1G14360.1| UDP-galactose transporter 3 | Chr1:4911362-4913029 REVERSE LENGTH=331 | 201606
evm.model.scaffold_234.286	Chr6	184528975	184537249	AT4G36280.1| Histidine kinase-%2C DNA gyrase B-%2C and HSP90-like ATPase family protein | Chr4:17165513-17169277 REVERSE LENGTH=626 | 201606
evm.model.scaffold_234.288	Chr6	184554993	184555289	AT1G69020.2| Prolyl oligopeptidase family protein | Chr1:25943949-25947197 REVERSE LENGTH=789 | 201606
evm.model.scaffold_234.291	Chr6	184658660	184661063	AT5G66350.1| Lateral root primordium (LRP) protein-like protein | Chr5:26504714-26506143 REVERSE LENGTH=331 | 201606
evm.model.scaffold_749.145	Chr6	189768084	189770603	AT1G71950.1| Proteinase inhibitor%2C propeptide | Chr1:27080453-27081573 REVERSE LENGTH=136 | 201606
evm.model.scaffold_749.144	Chr6	189770878	189773369	AT1G35670.1| calcium-dependent protein kinase 2 | Chr1:13205456-13208058 FORWARD LENGTH=495 | 201606
evm.model.scaffold_1787.118	Chr6	198852738	198854998	AT4G07400.1| VIER F-box protein 3 | Chr4:4197847-4199511 REVERSE LENGTH=554 | 201606
evm.model.scaffold_1787.119	Chr6	198856206	198857844	no hit
evm.model.scaffold_560.489	Chr6	203509726	203512007	AT4G31940.1| cytochrome P450%2C family 82%2C subfamily C%2C polypeptide 4 | Chr4:15452040-15453966 FORWARD LENGTH=524 |201606
evm.model.scaffold_560.486	Chr6	203536101	203538402	no hit
evm.model.scaffold_560.484	Chr6	203548055	203550336	AT4G31940.1| cytochrome P450%2C family 82%2C subfamily C%2C polypeptide 4 | Chr4:15452040-15453966 FORWARD LENGTH=524 |201606
evm.model.scaffold_560.483	Chr6	203555232	203557523	no hit
evm.model.scaffold_560.480	Chr6	203594103	203595555	AT1G55150.1| DEA(D/H)-box RNA helicase family protein | Chr1:20574634-20577141 FORWARD LENGTH=501 | 201606
evm.model.scaffold_560.479	Chr6	203601195	203602908	AT3G43190.2| sucrose synthase 4 | Chr3:15179204-15182577 REVERSE LENGTH=808 | 201606
evm.model.scaffold_560.478	Chr6	203604393	203606329	AT2G26460.1| RED family protein | Chr2:11255049-11258913 REVERSE LENGTH=585 | 201606
evm.model.scaffold_12059.1	Chr6	239842464	239844417	AT5G50900.1| ARM repeat superfamily protein | Chr5:20705051-20706718 REVERSE LENGTH=555 | 201606
evm.model.scaffold_9425.32	Chr6	239881295	239886957	AT1G67680.1| SRP72 RNA-binding domain-containing protein | Chr1:25365962-25368464 REVERSE LENGTH=664 | 201606
evm.model.scaffold_1457.369	Chr6	276311080	276311618	AT3G47680.1| DNA binding protein | Chr3:17577483-17578391 REVERSE LENGTH=302 | 201606
evm.model.scaffold_1457.370	Chr6	276317398	276393766	AT3G13870.1| Root hair defective 3 GTP-binding protein (RHD3) | Chr3:4565762-4571109 REVERSE LENGTH=802 | 201606
evm.model.scaffold_1457.436	Chr6	277711304	277722220	AT3G51550.1| Malectin/receptor-like protein kinase family protein | Chr3:19117877-19120564 REVERSE LENGTH=895 | 201606
evm.model.scaffold_1457.439	Chr6	277757497	277758335	AT2G07505.1| zinc ion binding protein | Chr2:3125671-3126173 FORWARD LENGTH=143 | 201606
evm.model.scaffold_1457.442	Chr6	277798689	277799451	AT1G72740.2| Homeodomain-like/winged-helix DNA-binding family protein | Chr1:27380499-27382687 REVERSE LENGTH=281 | 201606
evm.model.scaffold_1457.443	Chr6	277801541	277802048	AT4G36490.1| SEC14-like 12 | Chr4:17222099-17224808 FORWARD LENGTH=543 | 201606
evm.model.scaffold_10012.79	Chr7	34922134	34923928	AT1G75720.1| WEB family protein (DUF827) | Chr1:28434648-28435321 REVERSE LENGTH=195 | 201606
evm.model.scaffold_10012.77	Chr7	34974158	34975641	AT3G07870.1| F-box and associated interaction domains-containing protein | Chr3:2510871-2512124 FORWARD LENGTH=417 | 201606
evm.model.scaffold_5555.90	Chr7	38028690	38029427	AT1G21840.2| urease accessory protein F | Chr1:7666859-7667581 FORWARD LENGTH=240 | 201606
evm.model.scaffold_5555.91	Chr7	38047133	38048920	no hit
evm.model.scaffold_9203.3.2	Chr7	121798877	121800913	AT2G29680.2| cell division control 6 | Chr2:12689586-12692854 FORWARD LENGTH=508 | 201606
evm.model.scaffold_9203.2	Chr7	121803131	121803916	AT4G00893.1| F-box/kelch-repeat protein | Chr4:379971-381396 REVERSE LENGTH=388 | 201606
evm.model.scaffold_2299.3	Chr7	121863671	121870796	AT1G16130.1| wall associated kinase-like 2 | Chr1:5525634-5528047 FORWARD LENGTH=748 | 201606
evm.model.scaffold_2299.1	Chr7	121876092	121876729	AT5G07240.2| IQ-domain 24 | Chr5:2271890-2274051 FORWARD LENGTH=447 | 201606
evm.model.scaffold_1397.58	Chr7	132380391	132384721	AT5G65400.1| alpha/beta-Hydrolases superfamily protein | Chr5:26131448-26133062 FORWARD LENGTH=252 | 201606
evm.model.scaffold_1182.151	Chr7	177615662	177619199	AT4G14850.1| Pentatricopeptide repeat (PPR) superfamily protein | Chr4:8513947-8516275 FORWARD LENGTH=684 | 201606
evm.model.scaffold_1182.149	Chr7	177662938	177663601	AT5G60680.1| transcription initiation factor TFIID subunit (Protein of unknown function%2C DUF584) | Chr5:24386247-24386738 FORWARD LENGTH=163 | 201606
evm.model.scaffold_1182.148	Chr7	177668307	177668985	no hit
evm.model.scaffold_1825.189	Chr7	187951673	187952961	AT3G01840.1| Protein kinase superfamily protein | Chr3:296582-298634 REVERSE LENGTH=654 | 201606
evm.model.scaffold_1825.188	Chr7	187953177	187958210	AT5G14210.1| Leucine-rich repeat protein kinase family protein | Chr5:4578503-4581374 REVERSE LENGTH=775 | 201606
evm.model.scaffold_1825.187	Chr7	188025487	188031107	AT5G14230.1| ankyrin | Chr5:4591883-4595775 FORWARD LENGTH=751 | 201606
evm.model.scaffold_1825.186	Chr7	188031458	188032972	AT4G39490.1| cytochrome P450%2C family 96%2C subfamily A%2C polypeptide 10 | Chr4:18365229-18366788 FORWARD LENGTH=519 |201606
evm.model.scaffold_1825.117	Chr7	189485295	189487282	no hit
evm.model.scaffold_1825.117	Chr7	189485295	189487282	no hit
evm.model.scaffold_1825.117	Chr7	189485295	189487282	no hit
evm.model.scaffold_1825.116	Chr7	189555660	189557399	AT5G40690.1| histone-lysine N-methyltransferase trithorax-like protein | Chr5:16290770-16291402 FORWARD LENGTH=210 | 201606
evm.model.scaffold_1825.116	Chr7	189555660	189557399	AT5G40690.1| histone-lysine N-methyltransferase trithorax-like protein | Chr5:16290770-16291402 FORWARD LENGTH=210 | 201606
evm.model.scaffold_1825.116	Chr7	189555660	189557399	AT5G40690.1| histone-lysine N-methyltransferase trithorax-like protein | Chr5:16290770-16291402 FORWARD LENGTH=210 | 201606
evm.model.scaffold_1825.115	Chr7	189558197	189562775	AT3G01720.1| peptidyl serine alpha-galactosyltransferase | Chr3:262412-265608 REVERSE LENGTH=802 | 201606
evm.model.scaffold_1825.115	Chr7	189558197	189562775	AT3G01720.1| peptidyl serine alpha-galactosyltransferase | Chr3:262412-265608 REVERSE LENGTH=802 | 201606
evm.model.scaffold_1825.115	Chr7	189558197	189562775	AT3G01720.1| peptidyl serine alpha-galactosyltransferase | Chr3:262412-265608 REVERSE LENGTH=802 | 201606
evm.model.scaffold_1825.114	Chr7	189569495	189573423	AT5G40640.1| transmembrane protein | Chr5:16277345-16280258 FORWARD LENGTH=586 | 201606
evm.model.scaffold_1825.114	Chr7	189569495	189573423	AT5G40640.1| transmembrane protein | Chr5:16277345-16280258 FORWARD LENGTH=586 | 201606
evm.model.scaffold_1825.112	Chr7	189575299	189577527	AT3G46610.2| Pentatricopeptide repeat (PPR-like) superfamily protein | Chr3:17160224-17162221 REVERSE LENGTH=665 | 201606
evm.model.scaffold_1825.12	Chr7	191297364	191297896	AT3G45980.1| Histone superfamily protein | Chr3:16897492-16897944 REVERSE LENGTH=150 | 201606
evm.model.scaffold_1825.11	Chr7	191299239	191300994	AT3G27960.3| Tetratricopeptide repeat (TPR)-like superfamily protein | Chr3:10380513-10382593 REVERSE LENGTH=663 | 201606
evm.model.scaffold_1825.8	Chr7	191337284	191339113	AT5G40310.2| Exonuclease family protein | Chr5:16113272-16116089 REVERSE LENGTH=357 | 201606
evm.model.scaffold_1825.7	Chr7	191345764	191349635	AT5G40280.1| Prenyltransferase family protein | Chr5:16101391-16104783 FORWARD LENGTH=482 | 201606
evm.model.scaffold_78.41	Chr7	211926113	211927184	AT1G13570.2| F-box/RNI-like superfamily protein | Chr1:4643052-4643930 REVERSE LENGTH=292 | 201606
evm.model.scaffold_78.46	Chr7	211960181	211961289	AT4G12560.3| F-box and associated interaction domains-containing protein | Chr4:7441815-7443157 FORWARD LENGTH=413 | 201606
evm.model.scaffold_551.8	Chr7	217340768	217351910	AT5G36930.3| Disease resistance protein (TIR-NBS-LRR class) family | Chr5:14568141-14571907 REVERSE LENGTH=1125 | 201606
evm.model.scaffold_551.11	Chr7	217364593	217365910	AT3G54880.1| zinc finger protein | Chr3:20337078-20337786 REVERSE LENGTH=112 | 201606
evm.model.scaffold_551.12	Chr7	217366663	217370303	AT3G10410.1| SERINE CARBOXYPEPTIDASE-LIKE 49 | Chr3:3235518-3238063 REVERSE LENGTH=516 | 201606
evm.model.scaffold_551.13	Chr7	217379527	217390303	AT3G10380.1| subunit of exocyst complex 8 | Chr3:3219922-3228356 REVERSE LENGTH=1053 | 201606
evm.model.scaffold_994.114	Chr7	221652728	221654560	AT3G55090.1| ABC-2 type transporter family protein | Chr3:20416342-20418552 REVERSE LENGTH=736 | 201606
evm.model.scaffold_994.113	Chr7	221729172	221737220	AT2G37060.3| nuclear factor Y%2C subunit B8 | Chr2:15576336-15577660 FORWARD LENGTH=173 | 201606
evm.model.scaffold_994.111	Chr7	221759706	221761907	AT3G55090.1| ABC-2 type transporter family protein | Chr3:20416342-20418552 REVERSE LENGTH=736 | 201606
evm.model.scaffold_994.110	Chr7	221764483	221766183	AT5G56610.1| Phosphotyrosine protein phosphatases superfamily protein | Chr5:22916738-22918137 FORWARD LENGTH=228 | 201606
evm.model.scaffold_10885.13	Chr7	234453310	234454727	AT3G05650.1| receptor like protein 32 | Chr3:1645884-1648490 REVERSE LENGTH=868 | 201606
evm.model.scaffold_10885.18	Chr7	234545469	234547177	AT3G11010.1| receptor like protein 34 | Chr3:3450988-3453672 REVERSE LENGTH=894 | 201606
evm.model.scaffold_10885.187	Chr7	237437074	237439108	AT2G03430.1| Ankyrin repeat family protein | Chr2:1036192-1037536 REVERSE LENGTH=240 | 201606
evm.model.scaffold_10885.188	Chr7	237439585	237445324	AT2G40280.1| S-adenosyl-L-methionine-dependent methyltransferases superfamily protein | Chr2:16825707-16828300 REVERSE LENGTH=589| 201606
evm.model.scaffold_10885.189	Chr7	237450278	237454162	AT3G11050.1| ferritin 2 | Chr3:3463651-3465294 FORWARD LENGTH=253 | 201606
evm.model.scaffold_1418.13	Chr8	87021549	87026940	AT2G27060.1| Leucine-rich repeat protein kinase family protein | Chr2:11551288-11554577 FORWARD LENGTH=1020 | 201606
evm.model.scaffold_4230.5	Chr8	89954729	89956758	no hit
evm.model.scaffold_6133.50.1	Chr8	136576925	136581741	AT4G39660.1| alanine:glyoxylate aminotransferase 2 | Chr4:18406797-18409262 FORWARD LENGTH=476 | 201606
evm.model.scaffold_6133.54	Chr8	136595277	136607318	AT4G39640.2| gamma-glutamyl transpeptidase 1 | Chr4:18400608-18402861 FORWARD LENGTH=572 | 201606
evm.model.scaffold_11321.60	Chr8	161015361	161020828	AT2G17890.1| calcium-dependent protein kinase 16 | Chr2:7769885-7772627 REVERSE LENGTH=571 | 201606
evm.model.scaffold_11321.63	Chr8	161081785	161103855	AT2G17930.1| Phosphatidylinositol 3- and 4-kinase family protein with FAT domain-containing protein | Chr2:7784455-7802230 REVERSE LENGTH=3858 | 201606
evm.model.scaffold_11321.64	Chr8	161106919	161108071	AT5G54080.2| homogentisate 1%2C2-dioxygenase | Chr5:21945920-21948070 FORWARD LENGTH=461 | 201606
evm.model.scaffold_474.280	Chr8	195884564	195885313	AT3G27880.1| hypothetical protein (DUF1645) | Chr3:10338429-10339157 FORWARD LENGTH=242 | 201606
evm.model.scaffold_953.111	Chr8	195912568	195913159	AT3G45980.1| Histone superfamily protein | Chr3:16897492-16897944 REVERSE LENGTH=150 | 201606
evm.model.scaffold_644.434	Chr8	220211711	220216717	AT3G54300.3| vesicle-associated membrane protein 727 | Chr3:20108355-20110127 REVERSE LENGTH=240 | 201606
evm.model.scaffold_644.433	Chr8	220217909	220221302	AT5G43970.1| translocase of outer membrane 22-V | Chr5:17692888-17693187 FORWARD LENGTH=99 | 201606
evm.model.scaffold_644.431	Chr8	220285668	220289981	AT3G54290.1| hemerythrin HHE cation-binding domain protein | Chr3:20104623-20105845 REVERSE LENGTH=350 | 201606
evm.model.scaffold_644.430	Chr8	220291223	220300208	AT2G25100.1| Polynucleotidyl transferase%2C ribonuclease H-like superfamily protein | Chr2:10679767-10681654 REVERSE LENGTH=296| 201606
evm.model.scaffold_644.429	Chr8	220301760	220303302	AT4G39200.1| Ribosomal protein S25 family protein | Chr4:18257464-18258464 FORWARD LENGTH=108 | 201606
evm.model.scaffold_644.428	Chr8	220307598	220308263	AT1G64970.1| gamma-tocopherol methyltransferase | Chr1:24134337-24135993 REVERSE LENGTH=348 | 201606
evm.model.scaffold_644.427	Chr8	220308485	220309994	AT1G64970.1| gamma-tocopherol methyltransferase | Chr1:24134337-24135993 REVERSE LENGTH=348 | 201606
evm.model.scaffold_644.426	Chr8	220310242	220311812	AT5G42830.1| HXXXD-type acyl-transferase family protein | Chr5:17176384-17177906 FORWARD LENGTH=450 | 201606
evm.model.scaffold_644.425	Chr8	220341300	220347272	AT1G64970.1| gamma-tocopherol methyltransferase | Chr1:24134337-24135993 REVERSE LENGTH=348 | 201606
evm.model.scaffold_644.424	Chr8	220348139	220349746	AT3G08980.4| Peptidase S24/S26A/S26B/S26C family protein | Chr3:2741279-2742375 FORWARD LENGTH=154 | 201606
evm.model.scaffold_644.423	Chr8	220349933	220352745	AT3G11470.4| 4'-phosphopantetheinyl transferase superfamily | Chr3:3610411-3612094 REVERSE LENGTH=279 | 201606
evm.model.scaffold_644.422	Chr8	220353277	220357156	AT2G19390.2| serine/arginine repetitive matrix protein | Chr2:8390136-8396477 REVERSE LENGTH=1211 | 201606
evm.model.scaffold_644.421	Chr8	220357185	220359338	AT5G22450.3| spectrin beta chain%2C brain | Chr5:7437145-7442856 REVERSE LENGTH=1154 | 201606
evm.model.scaffold_644.419	Chr8	220383495	220387011	AT1G13560.1| aminoalcoholphosphotransferase 1 | Chr1:4638834-4641691 REVERSE LENGTH=389 | 201606
evm.model.scaffold_644.418	Chr8	220388871	220389726	AT3G10080.1| RmlC-like cupins superfamily protein | Chr3:3107476-3108159 REVERSE LENGTH=227 | 201606
evm.model.scaffold_644.334	Chr8	221444347	221450837	AT5G04560.3| HhH-GPD base excision DNA repair family protein | Chr5:1310671-1318091 FORWARD LENGTH=1729 | 201606
evm.model.scaffold_644.333	Chr8	221450948	221456282	AT2G36490.1| demeter-like 1 | Chr2:15308259-15314272 REVERSE LENGTH=1393 | 201606
evm.model.scaffold_644.240.1	Chr8	222839004	222843848	AT5G04440.2| RAP release 2%2C galactose-binding-like domain protein%2C putative (DUF1997) | Chr5:1254957-1256267 FORWARD LENGTH=243 | 201606
evm.model.scaffold_644.239	Chr8	222861992	222863063	AT1G67880.1| beta-1%2C4-N-acetylglucosaminyltransferase family protein | Chr1:25454081-25455453 REVERSE LENGTH=390 | 201606
evm.model.scaffold_644.236	Chr8	222932734	222937972	AT5G04460.6| RING/U-box superfamily protein | Chr5:1260009-1263695 FORWARD LENGTH=863 | 201606
evm.model.scaffold_644.235	Chr8	222938865	222947667	AT1G63300.1| Myosin heavy chain-related protein | Chr1:23482193-23486067 FORWARD LENGTH=1029 | 201606
evm.model.scaffold_644.233	Chr8	222953819	222955312	AT3G58900.4| F-box/RNI-like superfamily protein | Chr3:21773030-21774620 FORWARD LENGTH=465 | 201606
evm.model.scaffold_4678.209	Chr8	229909016	229912470	AT2G39300.3| CAP-gly domain linker | Chr2:16410109-16412869 REVERSE LENGTH=803 | 201606
evm.model.scaffold_4678.208	Chr8	229912696	229915245	AT3G55040.1| glutathione transferase lambda 2 | Chr3:20398718-20400305 REVERSE LENGTH=292 | 201606
evm.model.scaffold_4678.205	Chr8	229973073	229974939	AT5G65550.1| UDP-Glycosyltransferase superfamily protein | Chr5:26198410-26199810 REVERSE LENGTH=466 | 201606
evm.model.scaffold_4678.204	Chr8	229976750	229979294	AT2G39290.1| phosphatidylglycerolphosphate synthase 1 | Chr2:16407274-16408840 FORWARD LENGTH=296 | 201606
evm.model.scaffold_3359.7	Chr8	236431098	236433023	AT5G05860.1| UDP-glucosyl transferase 76C2 | Chr5:1765545-1767348 FORWARD LENGTH=450 | 201606
evm.model.scaffold_3359.6	Chr8	236433789	236434546	AT5G05860.1| UDP-glucosyl transferase 76C2 | Chr5:1765545-1767348 FORWARD LENGTH=450 | 201606
evm.model.scaffold_3359.5	Chr8	236442974	236460635	AT3G11340.1| UDP-Glycosyltransferase superfamily protein | Chr3:3556728-3558149 FORWARD LENGTH=447 | 201606
evm.model.scaffold_3359.4	Chr8	236460310	236462624	AT3G11340.1| UDP-Glycosyltransferase superfamily protein | Chr3:3556728-3558149 FORWARD LENGTH=447 | 201606
evm.model.scaffold_1215.3	Chr8	236528873	236531395	AT5G05340.1| Peroxidase superfamily protein | Chr5:1579142-1580819 REVERSE LENGTH=324 | 201606
evm.model.scaffold_1215.4	Chr8	236557562	236558593	AT3G24240.1| Leucine-rich repeat receptor-like protein kinase family protein | Chr3:8780551-8784150 FORWARD LENGTH=1141| 201606
evm.model.scaffold_1215.5	Chr8	236561410	236562485	AT3G09035.1| Concanavalin A-like lectin family protein | Chr3:2759067-2760083 FORWARD LENGTH=338 | 201606
evm.model.scaffold_12182.32	Chr9	54555108	54558971	no hit
evm.model.scaffold_1405.172	Chr9	76308951	76310768	AT3G48290.1| cytochrome P450%2C family 71%2C subfamily A%2C polypeptide 24 | Chr3:17882590-17884134 FORWARD LENGTH=488 |201606
evm.model.scaffold_1405.171	Chr9	76378524	76379977	no hit
evm.model.scaffold_8571.102	Chr9	103920912	103924406	AT3G23750.1| Leucine-rich repeat protein kinase family protein | Chr3:8558332-8561263 FORWARD LENGTH=928 | 201606
evm.model.scaffold_646.3	Chr9	103970005	103973499	AT3G23750.1| Leucine-rich repeat protein kinase family protein | Chr3:8558332-8561263 FORWARD LENGTH=928 | 201606
evm.model.scaffold_902.159	Chr9	119470047	119470355	AT1G33230.2| TMPIT-like protein | Chr1:12046899-12049794 FORWARD LENGTH=354 | 201606
evm.model.scaffold_902.158	Chr9	119481516	119481905	AT4G10613.1| RNA-directed DNA polymerase (reverse transcriptase)-related family protein | Chr4:6561039-6561479 FORWARD LENGTH=146| 201606
evm.model.scaffold_902.157	Chr9	119482659	119493558	AT5G18230.1| transcription regulator NOT2/NOT3/NOT5 family protein | Chr5:6021610-6027031 REVERSE LENGTH=843 | 201606
evm.model.scaffold_902.156	Chr9	119497209	119498915	AT4G32890.1| GATA transcription factor 9 | Chr4:15875598-15876615 FORWARD LENGTH=308 | 201606
evm.model.scaffold_902.154	Chr9	119529238	119530282	AT1G36160.2| acetyl-CoA carboxylase 1 | Chr1:13534196-13543773 FORWARD LENGTH=2254 | 201606
evm.model.scaffold_902.153	Chr9	119530916	119538881	no hit
evm.model.scaffold_118.521	Chr9	123075139	123076379	AT5G27960.1| AGAMOUS-like 90 | Chr5:9991685-9992770 REVERSE LENGTH=320 | 201606
evm.model.scaffold_118.522	Chr9	123076580	123078725	AT2G27730.4| copper ion binding protein | Chr2:11820056-11820867 REVERSE LENGTH=113 | 201606
evm.model.scaffold_5394.84	Chr9	137234913	137241410	AT5G09880.1| Splicing factor%2C CC1-like protein | Chr5:3081646-3085179 REVERSE LENGTH=527 | 201606
evm.model.scaffold_5394.83	Chr9	137243973	137244925	no hit
evm.model.scaffold_5394.82	Chr9	137247427	137253937	AT5G27400.1| S-adenosyl-L-methionine-dependent methyltransferases superfamily protein | Chr5:9676362-9678285 FORWARD LENGTH=369| 201606
evm.model.scaffold_5394.81	Chr9	137293835	137300966	AT2G22120.2| RING/FYVE/PHD zinc finger superfamily protein | Chr2:9394026-9396979 FORWARD LENGTH=363 | 201606
evm.model.scaffold_5394.79	Chr9	137305362	137316115	AT5G10050.1| NAD(P)-binding Rossmann-fold superfamily protein | Chr5:3144254-3145643 FORWARD LENGTH=279 | 201606
evm.model.scaffold_5394.78	Chr9	137316571	137321689	AT4G39680.2| SAP domain-containing protein | Chr4:18414604-18416938 REVERSE LENGTH=633 | 201606
evm.model.scaffold_5394.76	Chr9	137419198	137420056	no hit
evm.model.scaffold_187.109	Chr9	139208488	139209768	AT3G05200.1| RING/U-box superfamily protein | Chr3:1477377-1478573 FORWARD LENGTH=398 | 201606
evm.model.scaffold_187.107	Chr9	139301282	139303367	AT4G40080.1| ENTH/ANTH/VHS superfamily protein | Chr4:18579371-18580542 FORWARD LENGTH=365 | 201606
evm.model.scaffold_187.106	Chr9	139329635	139333431	AT5G65380.1| MATE efflux family protein | Chr5:26123241-26126352 REVERSE LENGTH=486 | 201606
evm.model.scaffold_9187.67	Chr9	157553282	157559305	AT5G66240.2| Transducin/WD40 repeat-like superfamily protein | Chr5:26466348-26468201 FORWARD LENGTH=331 | 201606
evm.model.scaffold_4479.3	Chr9	216447463	216448264	AT3G52190.1| phosphate transporter traffic facilitator1 | Chr3:19354117-19356910 REVERSE LENGTH=398 | 201606
evm.model.scaffold_415.88	Chr9	217410856	217414069	AT1G34570.1| Essential protein Yae1%2C N-terminal | Chr1:12655297-12656444 REVERSE LENGTH=208 | 201606
evm.model.scaffold_415.87	Chr9	217415481	217417460	no hit
evm.model.scaffold_415.86	Chr9	217420548	217421925	AT1G78760.1| F-box/RNI-like superfamily protein | Chr1:29615174-29616738 REVERSE LENGTH=452 | 201606
evm.model.scaffold_415.84	Chr9	217425830	217430025	AT5G51280.1| DEAD-box protein abstrakt | Chr5:20841456-20843645 FORWARD LENGTH=591 | 201606
evm.model.scaffold_415.84	Chr9	217425830	217430025	AT5G51280.1| DEAD-box protein abstrakt | Chr5:20841456-20843645 FORWARD LENGTH=591 | 201606
evm.model.scaffold_415.81	Chr9	217444318	217445881	AT4G03220.1| Protein with RNI-like/FBD-like domain | Chr4:1417472-1419148 FORWARD LENGTH=498 | 201606
evm.model.scaffold_415.81	Chr9	217444318	217445881	AT4G03220.1| Protein with RNI-like/FBD-like domain | Chr4:1417472-1419148 FORWARD LENGTH=498 | 201606
evm.model.scaffold_415.20	Chr9	218519566	218520298	AT1G17860.1| Kunitz family trypsin and protease inhibitor protein | Chr1:6149343-6149933 FORWARD LENGTH=196 | 201606
evm.model.scaffold_415.18	Chr9	218523945	218524538	AT1G17860.1| Kunitz family trypsin and protease inhibitor protein | Chr1:6149343-6149933 FORWARD LENGTH=196 | 201606
evm.model.scaffold_415.17	Chr9	218525239	218526180	AT1G17860.1| Kunitz family trypsin and protease inhibitor protein | Chr1:6149343-6149933 FORWARD LENGTH=196 | 201606
evm.model.scaffold_415.16	Chr9	218547538	218548288	AT1G73260.1| kunitz trypsin inhibitor 1 | Chr1:27547410-27548057 REVERSE LENGTH=215 | 201606
evm.model.scaffold_9874.119	Chr9	250313094	250317218	AT5G42900.3| cold regulated protein 27 | Chr5:17198366-17199712 REVERSE LENGTH=245 | 201606
evm.model.scaffold_9874.126	Chr9	250400886	250403861	AT1G78750.2| F-box/RNI-like superfamily protein | Chr1:29613122-29614695 REVERSE LENGTH=458 | 201606
evm.model.scaffold_9874.127	Chr9	250405948	250424934	AT5G52190.1| Sugar isomerase (SIS) family protein | Chr5:21201817-21202443 REVERSE LENGTH=208 | 201606
evm.model.scaffold_1212.78	Chr10	14845946	14847971	AT4G21990.1| APS reductase 3 | Chr4:11657284-11658973 REVERSE LENGTH=458 | 201606
evm.model.scaffold_1212.76	Chr10	14849404	14849601	AT1G22540.1| Major facilitator superfamily protein | Chr1:7964202-7966222 FORWARD LENGTH=557 | 201606
evm.model.scaffold_1212.74	Chr10	14866185	14867328	AT5G01300.1| PEBP (phosphatidylethanolamine-binding protein) family protein | Chr5:121643-122448 REVERSE LENGTH=162 | 201606
evm.model.scaffold_1212.72	Chr10	14880306	14881772	AT4G22140.2| PHD finger family protein / bromo-adjacent homology (BAH) domain-containing protein | Chr4:11728093-11730230 REVERSE LENGTH=224 | 201606
evm.model.scaffold_1212.71	Chr10	14889528	14937052	AT3G51780.1| BCL-2-associated athanogene 4 | Chr3:19207029-19208178 REVERSE LENGTH=269 | 201606
evm.model.scaffold_1212.68	Chr10	14942066	14944506	AT2G42330.3| GC-rich sequence DNA-binding factor-like protein with Tuftelin interacting domain-containing protein | Chr2:17631831-17634089 REVERSE LENGTH=752 | 201606
evm.model.scaffold_1212.67	Chr10	14944887	14946260	AT4G08250.1| GRAS family transcription factor | Chr4:5196787-5198238 FORWARD LENGTH=483 | 201606
evm.model.scaffold_679.89	Chr10	43518054	43535821	AT2G47710.1| Adenine nucleotide alpha hydrolases-like superfamily protein | Chr2:19555045-19555956 REVERSE LENGTH=162 |201606
evm.model.scaffold_500.147	Chr10	90779577	90780059	AT5G59310.1| lipid transfer protein 4 | Chr5:23925296-23925772 REVERSE LENGTH=112 | 201606
evm.model.scaffold_500.146	Chr10	90782146	90797360	AT5G53130.1| cyclic nucleotide gated channel 1 | Chr5:21537830-21540490 REVERSE LENGTH=716 | 201606
evm.model.scaffold_500.96	Chr10	91614505	91616208	AT4G01070.1| UDP-Glycosyltransferase superfamily protein | Chr4:461858-463300 REVERSE LENGTH=480 | 201606
evm.model.scaffold_500.94	Chr10	91623856	91625010	AT4G01070.1| UDP-Glycosyltransferase superfamily protein | Chr4:461858-463300 REVERSE LENGTH=480 | 201606
evm.model.scaffold_500.92	Chr10	91699051	91707460	AT5G59190.1| subtilase family protein | Chr5:23885855-23888673 FORWARD LENGTH=693 | 201606
evm.model.scaffold_500.92	Chr10	91699051	91707460	AT5G59190.1| subtilase family protein | Chr5:23885855-23888673 FORWARD LENGTH=693 | 201606
evm.model.scaffold_500.92	Chr10	91699051	91707460	AT5G59190.1| subtilase family protein | Chr5:23885855-23888673 FORWARD LENGTH=693 | 201606
evm.model.scaffold_500.90	Chr10	91749128	91750631	no hit
evm.model.scaffold_500.90	Chr10	91749128	91750631	no hit
evm.model.scaffold_500.90	Chr10	91749128	91750631	no hit
evm.model.scaffold_500.89	Chr10	91751230	91752456	AT3G61590.3| Galactose oxidase/kelch repeat superfamily protein | Chr3:22792468-22794149 FORWARD LENGTH=419 | 201606
evm.model.scaffold_500.89	Chr10	91751230	91752456	AT3G61590.3| Galactose oxidase/kelch repeat superfamily protein | Chr3:22792468-22794149 FORWARD LENGTH=419 | 201606
evm.model.scaffold_500.89	Chr10	91751230	91752456	AT3G61590.3| Galactose oxidase/kelch repeat superfamily protein | Chr3:22792468-22794149 FORWARD LENGTH=419 | 201606
evm.model.scaffold_309.15	Chr10	115262435	115263131	AT2G05642.1| Nucleic acid-binding%2C OB-fold-like protein | Chr2:2098253-2100867 REVERSE LENGTH=532 | 201606
evm.model.scaffold_309.16	Chr10	115266838	115271064	AT3G52820.1| purple acid phosphatase 22 | Chr3:19574236-19576938 REVERSE LENGTH=434 | 201606
evm.model.scaffold_309.17	Chr10	115271179	115272514	AT3G52820.1| purple acid phosphatase 22 | Chr3:19574236-19576938 REVERSE LENGTH=434 | 201606
evm.model.scaffold_309.18	Chr10	115272928	115281354	AT2G45270.1| glycoprotease 1 | Chr2:18666583-18669332 FORWARD LENGTH=480 | 201606
evm.model.scaffold_1266.128	Chr10	136031724	136039204	AT4G18450.1| Integrase-type DNA-binding superfamily protein | Chr4:10190250-10191161 REVERSE LENGTH=303 | 201606
evm.model.scaffold_1266.124	Chr10	136128842	136129372	AT5G47220.1| ethylene responsive element binding factor 2 | Chr5:19172023-19172754 REVERSE LENGTH=243 | 201606
evm.model.scaffold_9749.3	Chr10	200381487	200382351	AT1G64230.5| ubiquitin-conjugating enzyme 28 | Chr1:23833792-23835220 FORWARD LENGTH=190 | 201606
evm.model.scaffold_1293.10	Chr10	257386348	257396136	AT1G70940.1| Auxin efflux carrier family protein | Chr1:26743170-26745871 FORWARD LENGTH=640 | 201606
evm.model.scaffold_1293.11	Chr10	257434697	257435217	no hit
evm.model.scaffold_1293.14	Chr10	257452118	257453772	AT4G03220.1| Protein with RNI-like/FBD-like domain | Chr4:1417472-1419148 FORWARD LENGTH=498 | 201606
evm.model.scaffold_1293.15	Chr10	257472249	257473015	AT2G42730.1| F-box/FBD/LRR protein | Chr2:17789606-17791218 REVERSE LENGTH=457 | 201606
evm.model.scaffold_1584.30	Chr10	270439416	270443730	AT5G59130.3| Subtilase family protein | Chr5:23870192-23873491 REVERSE LENGTH=697 | 201606
evm.model.scaffold_1584.31	Chr10	270444269	270445901	AT5G59190.1| subtilase family protein | Chr5:23885855-23888673 FORWARD LENGTH=693 | 201606
evm.model.scaffold_1584.32	Chr10	270451331	270453382	AT5G59090.2| subtilase 4.12 | Chr5:23852125-23855235 REVERSE LENGTH=731 | 201606
evm.model.scaffold_4417.6	Chr10	291828036	291828367	AT5G37380.9| Chaperone DnaJ-domain superfamily protein | Chr5:14817035-14818330 REVERSE LENGTH=431 | 201606
evm.model.scaffold_4417.8	Chr10	291848301	291849410	AT5G67630.1| P-loop containing nucleoside triphosphate hydrolases superfamily protein | Chr5:26967535-26969306 REVERSE LENGTH=469| 201606
evm.model.scaffold_8855.1	Chr10	300434863	300436272	AT3G47570.1| Leucine-rich repeat protein kinase family protein | Chr3:17527611-17530748 FORWARD LENGTH=1010 | 201606
evm.model.scaffold_1583.246	Chr11	33839152	33844500	AT1G04650.1| holliday junction resolvase | Chr1:1294893-1298903 REVERSE LENGTH=997 | 201606
evm.model.scaffold_1583.247	Chr11	33847643	33848843	AT4G03140.1| NAD(P)-binding Rossmann-fold superfamily protein | Chr4:1392191-1393662 FORWARD LENGTH=343 | 201606
evm.model.scaffold_1583.248	Chr11	33868463	33874396	AT4G03130.1| BRCT domain-containing DNA repair protein | Chr4:1387781-1390646 REVERSE LENGTH=766 | 201606
evm.model.scaffold_920.1	Chr11	54943186	54944604	AT1G06230.4| global transcription factor group E4 | Chr1:1907626-1910183 FORWARD LENGTH=766 | 201606
evm.model.scaffold_920.2	Chr11	54944690	54945115	no hit
evm.model.scaffold_920.3	Chr11	54957160	54957658	AT1G28580.2| GDSL-like Lipase/Acylhydrolase superfamily protein | Chr1:10044603-10045874 REVERSE LENGTH=309 | 201606
evm.model.scaffold_920.4	Chr11	54957702	54959546	AT1G28650.1| GDSL-like Lipase/Acylhydrolase superfamily protein | Chr1:10069547-10071082 REVERSE LENGTH=385 | 201606
evm.model.scaffold_920.5	Chr11	54961549	54962797	AT1G28580.2| GDSL-like Lipase/Acylhydrolase superfamily protein | Chr1:10044603-10045874 REVERSE LENGTH=309 | 201606
evm.model.scaffold_920.6	Chr11	54973248	54975708	AT3G14690.1| cytochrome P450%2C family 72%2C subfamily A%2C polypeptide 15 | Chr3:4937410-4939310 FORWARD LENGTH=512 | 201606
evm.model.scaffold_920.7	Chr11	54990269	54995090	AT3G58610.3| ketol-acid reductoisomerase | Chr3:21671561-21674639 FORWARD LENGTH=591 | 201606
evm.model.scaffold_920.8	Chr11	54995995	54998499	AT5G30490.3| craniofacial development-like protein | Chr5:11612199-11614271 FORWARD LENGTH=236 | 201606
evm.model.scaffold_9092.80	Chr11	75335863	75338076	AT1G24620.1| EF hand calcium-binding protein family | Chr1:8723893-8724453 REVERSE LENGTH=186 | 201606
evm.model.scaffold_9092.79	Chr11	75348396	75360152	AT3G60860.1| SEC7-like guanine nucleotide exchange family protein | Chr3:22484804-22491510 FORWARD LENGTH=1793 | 201606
evm.model.scaffold_1489.6	Chr11	89854551	89859144	no hit
evm.model.scaffold_1489.7	Chr11	89880554	89896629	AT1G66950.1| pleiotropic drug resistance 11 | Chr1:24978239-24984461 FORWARD LENGTH=1454 | 201606
evm.model.scaffold_1489.7	Chr11	89880554	89896629	AT1G66950.1| pleiotropic drug resistance 11 | Chr1:24978239-24984461 FORWARD LENGTH=1454 | 201606
evm.model.scaffold_2020.17	Chr11	132486181	132490242	AT1G56450.1| 20S proteasome beta subunit G1 | Chr1:21141970-21144186 FORWARD LENGTH=246 | 201606
evm.model.scaffold_8450.21	Chr11	166289244	166290887	AT2G15490.1| UDP-glycosyltransferase 73B4 | Chr2:6761750-6763398 FORWARD LENGTH=484 | 201606
evm.model.scaffold_8450.22	Chr11	166296252	166297780	AT2G15480.1| UDP-glucosyl transferase 73B5 | Chr2:6758817-6760452 FORWARD LENGTH=484 | 201606
evm.model.scaffold_8450.23	Chr11	166300772	166302616	AT2G36780.1| UDP-Glycosyltransferase superfamily protein | Chr2:15417618-15419108 REVERSE LENGTH=496 | 201606
evm.model.scaffold_8450.24	Chr11	166308856	166309580	AT3G53620.1| pyrophosphorylase 4 | Chr3:19881491-19883308 FORWARD LENGTH=216 | 201606
evm.model.scaffold_8450.25	Chr11	166335691	166336017	AT2G33845.1| Nucleic acid-binding%2C OB-fold-like protein | Chr2:14317781-14318712 FORWARD LENGTH=182 | 201606
evm.model.scaffold_1543.21	Chr11	258168374	258221423	AT3G01680.1| sieve element occlusion amino-terminus protein | Chr3:252033-255246 FORWARD LENGTH=740 | 201606
evm.model.scaffold_1543.21	Chr11	258168374	258221423	AT3G01680.1| sieve element occlusion amino-terminus protein | Chr3:252033-255246 FORWARD LENGTH=740 | 201606
evm.model.scaffold_1543.22	Chr11	258225456	258226956	AT1G24530.1| Transducin/WD40 repeat-like superfamily protein | Chr1:8693287-8694543 FORWARD LENGTH=418 | 201606
evm.model.scaffold_1543.22	Chr11	258225456	258226956	AT1G24530.1| Transducin/WD40 repeat-like superfamily protein | Chr1:8693287-8694543 FORWARD LENGTH=418 | 201606
evm.model.scaffold_1543.75.1	Chr11	259260053	259374032	AT3G47160.2| RING/U-box superfamily protein | Chr3:17360238-17361879 REVERSE LENGTH=257 | 201606
evm.model.scaffold_1543.75.1	Chr11	259260053	259374032	AT3G47160.2| RING/U-box superfamily protein | Chr3:17360238-17361879 REVERSE LENGTH=257 | 201606
evm.model.scaffold_1543.82	Chr11	259440737	259442558	no hit
evm.model.scaffold_1543.83	Chr11	259473040	259476163	AT3G47090.1| Leucine-rich repeat protein kinase family protein | Chr3:17341512-17344645 REVERSE LENGTH=1009 | 201606
evm.model.scaffold_995.230	Chr12	6932087	6934136	no hit
evm.model.scaffold_995.226	Chr12	6962634	6963164	no hit
evm.model.scaffold_868.24	Chr12	41097975	41098843	AT2G47810.1| nuclear factor Y%2C subunit B5 | Chr2:19582938-19583420 REVERSE LENGTH=160 | 201606
evm.model.scaffold_10683.62	Chr12	43967614	43979541	AT1G51590.1| alpha-mannosidase 1 | Chr1:19128315-19132132 REVERSE LENGTH=560 | 201606
evm.model.scaffold_10683.69	Chr12	44006330	44009961	AT4G26590.1| oligopeptide transporter 5 | Chr4:13414134-13416850 REVERSE LENGTH=753 | 201606
evm.model.scaffold_2433.12	Chr12	128214441	128223068	AT1G61210.2| Transducin/WD40 repeat-like superfamily protein | Chr1:22564785-22571555 FORWARD LENGTH=1179 | 201606
evm.model.scaffold_2433.54	Chr12	129075896	129080288	AT1G07180.1| alternative NAD(P)H dehydrogenase 1 | Chr1:2204414-2206773 FORWARD LENGTH=510 | 201606
evm.model.scaffold_2433.55	Chr12	129101269	129105293	AT1G11190.1| bifunctional nuclease i | Chr1:3750338-3752696 REVERSE LENGTH=305 | 201606
evm.model.scaffold_2433.56	Chr12	129115245	129116589	AT5G54370.1| Late embryogenesis abundant (LEA) protein-like protein | Chr5:22075334-22076567 FORWARD LENGTH=337 | 201606
evm.model.scaffold_2433.58	Chr12	129175806	129181075	AT4G21580.1| oxidoreductase%2C zinc-binding dehydrogenase family protein | Chr4:11475822-11477514 FORWARD LENGTH=325 | 201606
evm.model.scaffold_7722.45	Chr12	215679152	215683221	AT1G07110.1| fructose-2%2C6-bisphosphatase | Chr1:2178363-2183980 REVERSE LENGTH=744 | 201606
evm.model.scaffold_7722.44	Chr12	215683413	215687114	AT1G07110.1| fructose-2%2C6-bisphosphatase | Chr1:2178363-2183980 REVERSE LENGTH=744 | 201606
evm.model.scaffold_7722.42	Chr12	215704889	215724949	AT4G15975.1| RING/U-box superfamily protein | Chr4:9052313-9053020 FORWARD LENGTH=235 | 201606
evm.model.scaffold_7722.39	Chr12	215782534	215784815	AT3G51780.1| BCL-2-associated athanogene 4 | Chr3:19207029-19208178 REVERSE LENGTH=269 | 201606
evm.model.scaffold_7722.38.1	Chr12	215790978	215795822	AT5G58560.1| Phosphatidate cytidylyltransferase family protein | Chr5:23670513-23672570 FORWARD LENGTH=307 | 201606
evm.model.scaffold_460.101	Chr12	221248692	221256319	AT1G06840.1| Leucine-rich repeat protein kinase family protein | Chr1:2097854-2103208 REVERSE LENGTH=953 | 201606
evm.model.scaffold_460.102	Chr12	221259619	221262037	AT1G26910.1| Ribosomal protein L16p/L10e family protein | Chr1:9321709-9322813 FORWARD LENGTH=221 | 201606
evm.model.scaffold_460.104	Chr12	221270120	221274186	AT5G58280.2| AP2/B3-like transcriptional factor family protein | Chr5:23567338-23568670 FORWARD LENGTH=306 | 201606
evm.model.scaffold_930.51	Chr12	290359503	290362998	AT1G67430.1| Ribosomal protein L22p/L17e family protein | Chr1:25262209-25263627 FORWARD LENGTH=175 | 201606
evm.model.scaffold_930.52	Chr12	290370696	290372774	AT4G26090.1| NB-ARC domain-containing disease resistance protein | Chr4:13224596-13227325 FORWARD LENGTH=909 | 201606
evm.model.scaffold_930.53.1	Chr12	290372888	290374669	AT4G27190.1| NB-ARC domain-containing disease resistance protein | Chr4:13620977-13623934 REVERSE LENGTH=985 | 201606
evm.model.scaffold_930.54	Chr12	290414496	290416077	AT1G67410.1| Exostosin family protein | Chr1:25251606-25253568 REVERSE LENGTH=430 | 201606
evm.model.scaffold_930.57	Chr12	290422699	290426239	AT5G14150.2| Emb:.1 protein%2C putative (Protein of unknown function%2C DUF642) | Chr5:4565246-4566653 REVERSE LENGTH=383| 201606
evm.model.scaffold_930.58	Chr12	290430336	290431905	AT5G14150.2| Emb:.1 protein%2C putative (Protein of unknown function%2C DUF642) | Chr5:4565246-4566653 REVERSE LENGTH=383| 201606
evm.model.scaffold_930.60	Chr12	290457150	290457648	AT3G11710.1| lysyl-tRNA synthetase 1 | Chr3:3702359-3705613 REVERSE LENGTH=626 | 201606
evm.model.scaffold_3349.12	Chr12	295393102	295396204	AT3G47090.1| Leucine-rich repeat protein kinase family protein | Chr3:17341512-17344645 REVERSE LENGTH=1009 | 201606
evm.model.scaffold_3349.9	Chr12	295445062	295449189	AT3G47090.1| Leucine-rich repeat protein kinase family protein | Chr3:17341512-17344645 REVERSE LENGTH=1009 | 201606
evm.model.scaffold_113.52	Chr13	7214652	7264351	AT1G49670.1| ARP protein (REF) | Chr1:18381591-18386021 REVERSE LENGTH=629 | 201606
evm.model.scaffold_113.51	Chr13	7303483	7308113	AT5G42700.2| AP2/B3-like transcriptional factor family protein | Chr5:17122384-17124177 FORWARD LENGTH=186 | 201606
evm.model.scaffold_113.49	Chr13	7323644	7327583	AT1G49670.1| ARP protein (REF) | Chr1:18381591-18386021 REVERSE LENGTH=629 | 201606
evm.model.scaffold_113.39	Chr13	7683094	7684712	AT3G55120.1| Chalcone-flavanone isomerase family protein | Chr3:20430248-20431415 REVERSE LENGTH=246 | 201606
evm.model.scaffold_113.35	Chr13	7718107	7720613	AT3G55120.1| Chalcone-flavanone isomerase family protein | Chr3:20430248-20431415 REVERSE LENGTH=246 | 201606
evm.model.scaffold_113.32	Chr13	7737761	7738006	no hit
evm.model.scaffold_113.31	Chr13	7738027	7742112	AT5G42700.2| AP2/B3-like transcriptional factor family protein | Chr5:17122384-17124177 FORWARD LENGTH=186 | 201606
evm.model.scaffold_113.31	Chr13	7738027	7742112	AT5G42700.2| AP2/B3-like transcriptional factor family protein | Chr5:17122384-17124177 FORWARD LENGTH=186 | 201606
evm.model.scaffold_113.30	Chr13	7750055	7750721	no hit
evm.model.scaffold_113.30	Chr13	7750055	7750721	no hit
evm.model.scaffold_113.28	Chr13	7753492	7761150	AT3G19184.2| AP2/B3-like transcriptional factor family protein | Chr3:6637555-6638965 FORWARD LENGTH=284 | 201606
evm.model.scaffold_113.28	Chr13	7753492	7761150	AT3G19184.2| AP2/B3-like transcriptional factor family protein | Chr3:6637555-6638965 FORWARD LENGTH=284 | 201606
evm.model.scaffold_113.27	Chr13	7761597	7768786	AT2G15695.1| peptide methionine sulfoxide reductase (Protein of unknown function DUF829%2C transmembrane 53) | Chr2:6834194-6836336 REVERSE LENGTH=420 | 201606
evm.model.scaffold_113.27	Chr13	7761597	7768786	AT2G15695.1| peptide methionine sulfoxide reductase (Protein of unknown function DUF829%2C transmembrane 53) | Chr2:6834194-6836336 REVERSE LENGTH=420 | 201606
evm.model.scaffold_113.22.1	Chr13	7931438	7935184	AT4G26590.1| oligopeptide transporter 5 | Chr4:13414134-13416850 REVERSE LENGTH=753 | 201606
evm.model.scaffold_113.18	Chr13	7956270	7958721	no hit
evm.model.scaffold_113.17	Chr13	7965248	7967067	AT5G55930.1| oligopeptide transporter 1 | Chr5:22652988-22655827 FORWARD LENGTH=755 | 201606
evm.model.scaffold_113.16	Chr13	7967400	7968059	AT4G26590.1| oligopeptide transporter 5 | Chr4:13414134-13416850 REVERSE LENGTH=753 | 201606
evm.model.scaffold_113.15	Chr13	7978287	7978624	AT4G10770.1| oligopeptide transporter 7 | Chr4:6628646-6632517 REVERSE LENGTH=766 | 201606
evm.model.scaffold_113.12	Chr13	8003392	8005239	AT1G34300.1| lectin protein kinase family protein | Chr1:12503450-12505939 FORWARD LENGTH=829 | 201606
evm.model.scaffold_10034.2	Chr13	11125390	11125662	AT1G49320.1| unknown seed protein like 1 | Chr1:18246441-18247817 FORWARD LENGTH=280 | 201606
evm.model.scaffold_10034.1	Chr13	11125689	11126168	AT1G49320.1| unknown seed protein like 1 | Chr1:18246441-18247817 FORWARD LENGTH=280 | 201606
evm.model.scaffold_5308.2	Chr13	11154709	11155959	AT1G49320.1| unknown seed protein like 1 | Chr1:18246441-18247817 FORWARD LENGTH=280 | 201606
evm.model.scaffold_2033.13	Chr13	11184331	11185979	AT1G49320.1| unknown seed protein like 1 | Chr1:18246441-18247817 FORWARD LENGTH=280 | 201606
evm.model.scaffold_2033.12	Chr13	11191501	11194616	AT3G26040.1| HXXXD-type acyl-transferase family protein | Chr3:9519741-9521069 FORWARD LENGTH=442 | 201606
evm.model.scaffold_2033.11	Chr13	11195947	11197122	AT3G30280.1| HXXXD-type acyl-transferase family protein | Chr3:11914366-11915697 FORWARD LENGTH=443 | 201606
evm.model.scaffold_2033.10	Chr13	11199465	11201557	AT1G11760.1| mediator of RNA polymerase II transcription subunit-like protein | Chr1:3972356-3972811 REVERSE LENGTH=151| 201606
evm.model.scaffold_2033.10	Chr13	11199465	11201557	AT1G11760.1| mediator of RNA polymerase II transcription subunit-like protein | Chr1:3972356-3972811 REVERSE LENGTH=151| 201606
evm.model.scaffold_2033.8	Chr13	11207256	11209298	AT3G45650.1| nitrate excretion transporter1 | Chr3:16759253-16761266 FORWARD LENGTH=558 | 201606
evm.model.scaffold_2033.8	Chr13	11207256	11209298	AT3G45650.1| nitrate excretion transporter1 | Chr3:16759253-16761266 FORWARD LENGTH=558 | 201606
evm.model.scaffold_12263.1	Chr13	11227207	11228859	AT1G49320.1| unknown seed protein like 1 | Chr1:18246441-18247817 FORWARD LENGTH=280 | 201606
evm.model.scaffold_12263.1	Chr13	11227207	11228859	AT1G49320.1| unknown seed protein like 1 | Chr1:18246441-18247817 FORWARD LENGTH=280 | 201606
evm.model.scaffold_11749.4	Chr13	11239709	11240660	AT3G45690.1| Major facilitator superfamily protein | Chr3:16776268-16778150 FORWARD LENGTH=516 | 201606
evm.model.scaffold_11749.4	Chr13	11239709	11240660	AT3G45690.1| Major facilitator superfamily protein | Chr3:16776268-16778150 FORWARD LENGTH=516 | 201606
evm.model.scaffold_11749.3	Chr13	11240889	11241551	AT3G45660.3| Major facilitator superfamily protein | Chr3:16762205-16764241 FORWARD LENGTH=557 | 201606
evm.model.scaffold_11749.3	Chr13	11240889	11241551	AT3G45660.3| Major facilitator superfamily protein | Chr3:16762205-16764241 FORWARD LENGTH=557 | 201606
evm.model.scaffold_1647.84	Chr13	11727217	11728542	AT1G14130.1| 2-oxoglutarate (2OG) and Fe(II)-dependent oxygenase superfamily protein | Chr1:4836041-4837040 REVERSE LENGTH=308| 201606
evm.model.scaffold_1647.82	Chr13	11739595	11754938	AT3G55610.2| delta 1-pyrroline-5-carboxylate synthase 2 | Chr3:20625005-20628989 REVERSE LENGTH=622 | 201606
evm.model.scaffold_927.58	Chr13	13974282	13982026	AT2G15900.1| phox domain-containing protein | Chr2:6927390-6932535 FORWARD LENGTH=994 | 201606
evm.model.scaffold_1427.135	Chr13	21378394	21422933	AT2G16430.2| purple acid phosphatase 10 | Chr2:7120502-7122772 REVERSE LENGTH=468 | 201606
evm.model.scaffold_1427.137	Chr13	21433795	21435783	AT3G14250.1| RING/U-box superfamily protein | Chr3:4745963-4746958 REVERSE LENGTH=303 | 201606
evm.model.scaffold_1427.138	Chr13	21470411	21472329	AT4G39090.1| Papain family cysteine protease | Chr4:18215826-18217326 REVERSE LENGTH=368 | 201606
evm.model.scaffold_3155.144	Chr13	25847083	25849101	AT3G46130.1| myb domain protein 48 | Chr3:16945427-16946376 FORWARD LENGTH=258 | 201606
evm.model.scaffold_3155.138	Chr13	25956827	25958996	no hit
evm.model.scaffold_317.110	Chr13	79769575	79775756	AT4G08500.1| MAPK/ERK kinase kinase 1 | Chr4:5404272-5407062 REVERSE LENGTH=608 | 201606
evm.model.scaffold_317.111	Chr13	79780667	79784036	AT5G58230.1| Transducin/WD40 repeat-like superfamily protein | Chr5:23556112-23557994 FORWARD LENGTH=424 | 201606
evm.model.scaffold_317.112	Chr13	79784147	79785456	AT5G58230.1| Transducin/WD40 repeat-like superfamily protein | Chr5:23556112-23557994 FORWARD LENGTH=424 | 201606
evm.model.scaffold_317.113	Chr13	79787002	79790368	AT1G40087.1| Plant transposase (Ptta/En/Spm family) | Chr1:14999762-15001868 REVERSE LENGTH=390 | 201606
evm.model.scaffold_317.114	Chr13	79791689	79792065	AT3G12960.1| seed maturation protein | Chr3:4136546-4136806 FORWARD LENGTH=86 | 201606
evm.model.scaffold_317.115	Chr13	79793428	79795314	AT3G25580.1| Thioredoxin superfamily protein | Chr3:9292557-9294148 FORWARD LENGTH=210 | 201606
evm.model.scaffold_317.116	Chr13	79813883	79819553	AT5G58230.1| Transducin/WD40 repeat-like superfamily protein | Chr5:23556112-23557994 FORWARD LENGTH=424 | 201606
evm.model.scaffold_317.117	Chr13	79829985	79833504	AT1G68140.4| zinc finger/BTB domain protein%2C putative (DUF1644) | Chr1:25539410-25540414 REVERSE LENGTH=334 | 201606
evm.model.scaffold_317.171	Chr13	80962837	80964910	AT1G20230.1| Pentatricopeptide repeat (PPR) superfamily protein | Chr1:7009570-7011852 FORWARD LENGTH=760 | 201606
evm.model.scaffold_317.172	Chr13	80965602	80971851	AT4G27640.1| ARM repeat superfamily protein | Chr4:13798013-13802976 REVERSE LENGTH=1048 | 201606
evm.model.scaffold_317.173	Chr13	80973762	80975772	AT1G02310.1| Glycosyl hydrolase superfamily protein | Chr1:458243-460652 REVERSE LENGTH=411 | 201606
evm.model.scaffold_317.176	Chr13	81062566	81065062	AT1G11050.1| Protein kinase superfamily protein | Chr1:3681892-3683769 FORWARD LENGTH=625 | 201606
evm.model.scaffold_317.410	Chr13	86274598	86279556	AT5G03560.1| Tetratricopeptide repeat (TPR)-like superfamily protein | Chr5:900673-902719 REVERSE LENGTH=241 | 201606
evm.model.scaffold_317.411	Chr13	86281437	86286309	AT2G34250.3| SecY protein transport family protein | Chr2:14462635-14464572 FORWARD LENGTH=475 | 201606
evm.model.scaffold_319.31.2	Chr13	125642275	125649124	AT2G40070.2| flocculation FLO11-like protein | Chr2:16728378-16731040 REVERSE LENGTH=567 | 201606
evm.model.scaffold_319.33	Chr13	125699396	125703371	AT5G01520.1| RING/U-box superfamily protein | Chr5:206797-208399 FORWARD LENGTH=242 | 201606
evm.model.scaffold_1693.104	Chr13	126841838	126844504	AT3G54140.2| peptide transporter 1 | Chr3:20045885-20048154 REVERSE LENGTH=570 | 201606
evm.model.scaffold_1693.101	Chr13	126873031	126874413	AT1G13570.3| F-box/RNI-like superfamily protein | Chr1:4642528-4643930 REVERSE LENGTH=416 | 201606
evm.model.scaffold_100.60	Chr13	192444795	192446521	AT5G66430.1| S-adenosyl-L-methionine-dependent methyltransferases superfamily protein | Chr5:26525410-26526799 REVERSE LENGTH=354| 201606
evm.model.scaffold_10217.37	Chr13	286891957	286892878	AT4G00467.2| Calcium-dependent lipid-binding (CaLB domain) family protein | Chr4:215067-216076 REVERSE LENGTH=188 | 201606
evm.model.scaffold_10217.38	Chr13	286900257	286903221	AT4G00460.4| RHO guanyl-nucleotide exchange factor 3 | Chr4:211146-213094 REVERSE LENGTH=473 | 201606
evm.model.scaffold_10217.39	Chr13	286910101	286914190	AT4G00440.2| GPI-anchored adhesin-like protein%2C putative (DUF3741) | Chr4:195176-198225 FORWARD LENGTH=835 | 201606
evm.model.scaffold_10217.42	Chr13	286934601	286940508	AT1G01650.1| SIGNAL PEPTIDE PEPTIDASE-LIKE 4 | Chr1:233188-237647 REVERSE LENGTH=540 | 201606
evm.model.scaffold_10217.43	Chr13	286943558	286946649	AT3G61415.2| SKP1-like 21 | Chr3:22723052-22725577 REVERSE LENGTH=349 | 201606
evm.model.scaffold_1483.194	Chr13	298688177	298722845	AT5G48770.1| Disease resistance protein (TIR-NBS-LRR class) family | Chr5:19773277-19777242 REVERSE LENGTH=1190 | 201606
evm.model.scaffold_1483.197	Chr13	298769192	298771935	no hit
evm.model.scaffold_1483.198	Chr13	298772090	298773717	no hit
evm.model.scaffold_1483.199	Chr13	298773721	298809198	AT5G17680.2| disease resistance protein (TIR-NBS-LRR class) | Chr5:5822999-5827153 FORWARD LENGTH=1295 | 201606
evm.model.scaffold_1483.200	Chr13	298809220	298813713	AT5G17680.2| disease resistance protein (TIR-NBS-LRR class) | Chr5:5822999-5827153 FORWARD LENGTH=1295 | 201606
evm.model.scaffold_1483.201	Chr13	298833626	298836106	AT2G44260.1| DUF946 family protein (DUF946) | Chr2:18295988-18297739 FORWARD LENGTH=553 | 201606
evm.model.scaffold_1483.206	Chr13	298866346	298868835	AT4G24810.4| Protein kinase superfamily protein | Chr4:12787432-12789352 REVERSE LENGTH=317 | 201606
evm.model.scaffold_8801.336	Chr13	318278671	318281700	AT5G53750.1| CBS domain-containing protein | Chr5:21817416-21818723 FORWARD LENGTH=408 | 201606
evm.model.scaffold_8801.337	Chr13	318289150	318292401	AT4G01020.1| helicase domain-containing protein / IBR domain-containing protein / zinc finger protein-like protein | Chr4:439086-445043 FORWARD LENGTH=1787 | 201606
evm.model.scaffold_8801.339	Chr13	318300744	318301172	AT5G48790.1| LOW PSII ACCUMULATION protein (DUF1995) | Chr5:19780010-19781977 REVERSE LENGTH=316 | 201606
evm.model.scaffold_8801.340	Chr13	318338792	318340529	AT3G02760.2| Class II aaRS and biotin synthetases superfamily protein | Chr3:597588-600650 REVERSE LENGTH=883 | 201606
evm.model.scaffold_8801.390	Chr13	318981054	318981522	no hit
evm.model.scaffold_8801.391	Chr13	318982973	318984796	AT1G45231.2| S-adenosyl-L-methionine-dependent methyltransferases superfamily protein | Chr1:17148019-17151194 REVERSE LENGTH=538| 201606
evm.model.scaffold_8801.397	Chr13	319008201	319008881	AT2G24840.1| AGAMOUS-like 61 | Chr2:10581082-10581876 FORWARD LENGTH=264 | 201606
evm.model.scaffold_8801.398	Chr13	319016732	319020552	AT2G18470.3| roline-rich extensin-like receptor kinase 4 | Chr2:8005285-8007767 REVERSE LENGTH=633 | 201606
evm.model.scaffold_8801.400	Chr13	319024567	319033467	AT1G13570.2| F-box/RNI-like superfamily protein | Chr1:4643052-4643930 REVERSE LENGTH=292 | 201606
evm.model.scaffold_8801.401	Chr13	319034773	319035862	AT5G02920.1| F-box/RNI-like superfamily protein | Chr5:680541-681317 FORWARD LENGTH=258 | 201606
evm.model.scaffold_8801.402	Chr13	319050073	319054967	AT4G27430.2| COP1-interacting protein 7 | Chr4:13718817-13722736 FORWARD LENGTH=1058 | 201606
evm.model.scaffold_8801.404	Chr13	319074502	319077691	AT1G61080.4| Hydroxyproline-rich glycoprotein family protein | Chr1:22493194-22497019 REVERSE LENGTH=932 | 201606
evm.model.scaffold_1298.95	Chr13	325693537	325696386	AT1G57790.1| F-box family protein | Chr1:21404578-21405636 REVERSE LENGTH=352 | 201606
evm.model.scaffold_11969.59	Chr14	10308532	10309529	AT4G34419.1| hypothetical protein | Chr4:16456597-16456986 FORWARD LENGTH=129 | 201606
evm.model.scaffold_11969.58	Chr14	10319833	10367782	AT1G49670.1| ARP protein (REF) | Chr1:18381591-18386021 REVERSE LENGTH=629 | 201606
evm.model.scaffold_11969.53	Chr14	10402219	10413439	AT1G49670.1| ARP protein (REF) | Chr1:18381591-18386021 REVERSE LENGTH=629 | 201606
evm.model.scaffold_5143.74	Chr14	31690115	31690524	AT5G48290.1| Heavy metal transport/detoxification superfamily protein | Chr5:19568980-19569658 FORWARD LENGTH=181 | 201606
evm.model.scaffold_5143.72	Chr14	31721405	31722332	AT5G48290.1| Heavy metal transport/detoxification superfamily protein | Chr5:19568980-19569658 FORWARD LENGTH=181 | 201606
evm.model.scaffold_5143.72	Chr14	31721405	31722332	AT5G48290.1| Heavy metal transport/detoxification superfamily protein | Chr5:19568980-19569658 FORWARD LENGTH=181 | 201606
evm.model.scaffold_5143.71	Chr14	31752296	31752837	AT5G48290.1| Heavy metal transport/detoxification superfamily protein | Chr5:19568980-19569658 FORWARD LENGTH=181 | 201606
evm.model.scaffold_5143.71	Chr14	31752296	31752837	AT5G48290.1| Heavy metal transport/detoxification superfamily protein | Chr5:19568980-19569658 FORWARD LENGTH=181 | 201606
evm.model.scaffold_5143.64	Chr14	31866053	31867285	AT1G55775.1| heavy metal-associated domain protein | Chr1:20852685-20853310 REVERSE LENGTH=143 | 201606
evm.model.scaffold_5143.45	Chr14	32418372	32422633	AT5G48300.1| ADP glucose pyrophosphorylase 1 | Chr5:19570326-19572557 FORWARD LENGTH=520 | 201606
evm.model.scaffold_5143.44	Chr14	32458771	32461239	AT4G23860.3| PHD finger protein-like protein | Chr4:12409336-12411336 FORWARD LENGTH=452 | 201606
evm.model.scaffold_5143.43	Chr14	32495423	32506436	AT1G43710.1| Pyridoxal phosphate (PLP)-dependent transferases superfamily protein | Chr1:16486534-16488298 REVERSE LENGTH=482| 201606
evm.model.scaffold_5143.42	Chr14	32522755	32527048	AT1G01150.3| Homeodomain-like protein with RING/FYVE/PHD-type zinc finger domain-containing protein | Chr1:70828-71998 REVERSE LENGTH=292 | 201606
evm.model.scaffold_1806.814	Chr14	36122546	36122869	no hit
evm.model.scaffold_1806.813	Chr14	36123774	36125137	no hit
evm.model.scaffold_1806.798	Chr14	36413631	36415777	AT4G31500.1| cytochrome P450%2C family 83%2C subfamily B%2C polypeptide 1 | Chr4:15273677-15275271 REVERSE LENGTH=499 |201606
evm.model.scaffold_1806.797	Chr14	36432400	36434776	AT1G53670.1| methionine sulfoxide reductase B 1 | Chr1:20036687-20038074 FORWARD LENGTH=202 | 201606
evm.model.scaffold_1806.796	Chr14	36469515	36471869	AT1G17160.1| pfkB-like carbohydrate kinase family protein | Chr1:5867678-5869215 FORWARD LENGTH=379 | 201606
evm.model.scaffold_1806.795	Chr14	36473419	36473673	no hit
evm.model.scaffold_797.35	Chr14	52878334	52880216	AT1G66350.1| RGA-like 1 | Chr1:24748327-24749862 FORWARD LENGTH=511 | 201606
evm.model.scaffold_797.36	Chr14	52882274	52883529	AT2G13540.1| ARM repeat superfamily protein | Chr2:5637053-5642813 FORWARD LENGTH=848 | 201606
evm.model.scaffold_797.37	Chr14	52901556	52906572	AT3G51840.1| acyl-CoA oxidase 4 | Chr3:19225653-19229008 REVERSE LENGTH=436 | 201606
evm.model.scaffold_797.40	Chr14	52920307	52921832	AT5G04200.1| metacaspase 9 | Chr5:1153893-1154870 FORWARD LENGTH=325 | 201606
evm.model.scaffold_797.41	Chr14	52922206	52922996	AT2G38270.1| CAX-interacting protein 2 | Chr2:16031347-16033054 REVERSE LENGTH=293 | 201606
evm.model.scaffold_797.42	Chr14	52923161	52924971	AT3G03450.1| RGA-like 2 | Chr3:819636-821279 REVERSE LENGTH=547 | 201606
evm.model.scaffold_797.43	Chr14	52927201	52935020	AT2G13540.1| ARM repeat superfamily protein | Chr2:5637053-5642813 FORWARD LENGTH=848 | 201606
evm.model.scaffold_948.5	Chr14	57300824	57305599	AT2G32190.1| cysteine-rich/transmembrane domain A-like protein | Chr2:13674588-13675092 FORWARD LENGTH=71 | 201606
evm.model.scaffold_948.6	Chr14	57377856	57379501	no hit
evm.model.scaffold_996.198	Chr14	76485061	76489638	AT1G60940.2| SNF1-related protein kinase 2.10 | Chr1:22439398-22441896 REVERSE LENGTH=361 | 201606
evm.model.scaffold_996.199	Chr14	76491889	76498357	AT2G36070.1| translocase inner membrane subunit 44-2 | Chr2:15145119-15147895 REVERSE LENGTH=469 | 201606
evm.model.scaffold_996.200	Chr14	76502630	76510207	AT1G28150.2| hypothetical protein | Chr1:9835122-9835842 REVERSE LENGTH=123 | 201606
evm.model.scaffold_996.201	Chr14	76512489	76518130	AT1G22940.1| thiamin biosynthesis protein | Chr1:8122384-8124908 FORWARD LENGTH=522 | 201606
evm.model.scaffold_996.202	Chr14	76538363	76539022	AT3G22560.1| Acyl-CoA N-acyltransferases (NAT) superfamily protein | Chr3:7998915-7999442 REVERSE LENGTH=175 | 201606
evm.model.scaffold_996.203	Chr14	76542856	76549032	AT1G76680.1| 12-oxophytodienoate reductase 1 | Chr1:28776982-28778271 FORWARD LENGTH=372 | 201606
evm.model.scaffold_3858.21	Chr14	100253992	100258548	AT2G02370.3| SNARE associated Golgi protein family | Chr2:621841-623084 FORWARD LENGTH=320 | 201606
evm.model.scaffold_917.6	Chr14	101248112	101252034	AT5G47530.1| Auxin-responsive family protein | Chr5:19281471-19282870 FORWARD LENGTH=395 | 201606
evm.model.scaffold_917.7	Chr14	101252741	101255109	AT1G10390.3| Nucleoporin autopeptidase | Chr1:3407265-3412045 REVERSE LENGTH=1041 | 201606
evm.model.scaffold_917.10	Chr14	101313117	101316477	AT5G49800.1| Polyketide cyclase/dehydrase and lipid transport superfamily protein | Chr5:20234771-20236135 REVERSE LENGTH=242| 201606
evm.model.scaffold_1486.24	Chr14	159567053	159573967	AT1G19110.1| inter-alpha-trypsin inhibitor heavy chain-like protein | Chr1:6602270-6605766 FORWARD LENGTH=754 | 201606
evm.model.scaffold_1486.23	Chr14	159575140	159577114	AT1G56190.1| Phosphoglycerate kinase family protein | Chr1:21028403-21030454 FORWARD LENGTH=478 | 201606
evm.model.scaffold_1486.22	Chr14	159586099	159592380	AT2G24070.3| QWRF motif protein (DUF566) | Chr2:10231822-10233986 REVERSE LENGTH=609 | 201606
evm.model.scaffold_1486.21	Chr14	159593456	159598534	AT5G17420.1| Cellulose synthase family protein | Chr5:5736859-5741407 REVERSE LENGTH=1026 | 201606
evm.model.scaffold_1486.20	Chr14	159640899	159653065	AT4G30690.1| Translation initiation factor 3 protein | Chr4:14960742-14962328 FORWARD LENGTH=281 | 201606
evm.model.scaffold_3674.58	Chr14	163508268	163510113	AT3G07670.2| Rubisco methyltransferase family protein | Chr3:2452226-2454617 FORWARD LENGTH=366 | 201606
evm.model.scaffold_3674.57	Chr14	163510492	163514983	AT4G10540.1| Subtilase family protein | Chr4:6512515-6515743 REVERSE LENGTH=775 | 201606
evm.model.scaffold_3674.54	Chr14	163630544	163634779	AT4G13940.2| S-adenosyl-L-homocysteine hydrolase | Chr4:8055176-8056676 FORWARD LENGTH=364 | 201606
evm.model.scaffold_3674.53	Chr14	163634810	163636544	AT4G31810.1| ATP-dependent caseinolytic (Clp) protease/crotonase family protein | Chr4:15387365-15390290 REVERSE LENGTH=409| 201606
evm.model.scaffold_10895.76	Chr14	167539981	167547203	AT4G30360.1| cyclic nucleotide-gated channel 17 | Chr4:14855060-14857779 REVERSE LENGTH=720 | 201606
evm.model.scaffold_10895.78	Chr14	167606312	167610909	AT2G18710.1| SECY homolog 1 | Chr2:8112231-8114452 REVERSE LENGTH=551 | 201606
evm.model.scaffold_10895.79	Chr14	167612140	167615751	AT5G57700.3| BNR/Asp-box repeat family protein | Chr5:23375257-23376943 FORWARD LENGTH=358 | 201606
evm.model.scaffold_10895.80	Chr14	167634327	167641493	AT4G28020.1| tRNA-thr(GGU) m(6)t(6)A37 methyltransferase | Chr4:13933389-13935249 REVERSE LENGTH=351 | 201606
evm.model.scaffold_10895.81	Chr14	167653131	167653770	AT1G12930.1| ARM repeat superfamily protein | Chr1:4398588-4405495 REVERSE LENGTH=1005 | 201606
evm.model.scaffold_10895.84	Chr14	167669366	167673874	AT4G30340.1| diacylglycerol kinase 7 | Chr4:14838465-14840941 REVERSE LENGTH=492 | 201606
evm.model.scaffold_10895.85	Chr14	167675534	167676026	no hit
evm.model.scaffold_10895.86	Chr14	167678401	167680019	AT4G32830.1| ataurora1 | Chr4:15842557-15844354 FORWARD LENGTH=294 | 201606
evm.model.scaffold_3209.114	Chr14	173137866	173142119	AT1G65840.1| polyamine oxidase 4 | Chr1:24490173-24492728 FORWARD LENGTH=497 | 201606
evm.model.scaffold_3209.113	Chr14	173147192	173152343	AT4G30210.2| P450 reductase 2 | Chr4:14796900-14800578 FORWARD LENGTH=711 | 201606
evm.model.scaffold_3209.111	Chr14	173180473	173188065	AT4G20010.2| plastid transcriptionally active 9 | Chr4:10842128-10843989 FORWARD LENGTH=371 | 201606
evm.model.scaffold_3209.109	Chr14	173197307	173204797	AT5G57410.3| Afadin/alpha-actinin-binding protein | Chr5:23264351-23267641 REVERSE LENGTH=391 | 201606
evm.model.scaffold_3209.108	Chr14	173206901	173207622	AT4G25845.1| oxysterol-binding 4B-like protein | Chr4:13142270-13142632 FORWARD LENGTH=120 | 201606
evm.model.scaffold_3209.107	Chr14	173208520	173212901	AT3G02920.1| Replication protein A%2C subunit RPA32 | Chr3:651844-654189 REVERSE LENGTH=278 | 201606
evm.model.scaffold_3209.106	Chr14	173215154	173220432	AT5G27620.1| cyclin H%3B1 | Chr5:9771762-9774684 FORWARD LENGTH=336 | 201606
evm.model.scaffold_3209.105	Chr14	173282766	173283701	AT4G30200.4| vernalization5/VIN3-like protein | Chr4:14787045-14790070 REVERSE LENGTH=624 | 201606
evm.model.scaffold_3209.104	Chr14	173284310	173284735	AT4G30200.3| vernalization5/VIN3-like protein | Chr4:14786852-14790070 REVERSE LENGTH=702 | 201606
evm.model.scaffold_3209.103	Chr14	173285870	173286797	AT3G47680.1| DNA binding protein | Chr3:17577483-17578391 REVERSE LENGTH=302 | 201606
evm.model.scaffold_11040.21	Chr14	174658980	174662316	AT3G19184.1| AP2/B3-like transcriptional factor family protein | Chr3:6637555-6639035 FORWARD LENGTH=277 | 201606
evm.model.scaffold_1353.60	Chr14	199242436	199243984	AT5G07900.1| Mitochondrial transcription termination factor family protein | Chr5:2520188-2521405 FORWARD LENGTH=405 | 201606
evm.model.scaffold_1353.58.1	Chr14	199281638	199286055	AT3G58560.1| DNAse I-like superfamily protein | Chr3:21650880-21653896 REVERSE LENGTH=602 | 201606
evm.model.scaffold_1353.57	Chr14	199287836	199290448	AT2G41970.1| Protein kinase superfamily protein | Chr2:17520517-17522304 REVERSE LENGTH=365 | 201606
evm.model.scaffold_790.145	Chr14	215291289	215294068	AT5G20850.1| RAS associated with diabetes protein 51 | Chr5:7070758-7072860 REVERSE LENGTH=342 | 201606
evm.model.scaffold_790.148	Chr14	215345034	215350357	AT3G43190.2| sucrose synthase 4 | Chr3:15179204-15182577 REVERSE LENGTH=808 | 201606
evm.model.scaffold_790.149	Chr14	215363211	215363780	AT5G20820.1| SAUR-like auxin-responsive protein family | Chr5:7046911-7047294 REVERSE LENGTH=127 | 201606
evm.model.scaffold_790.151	Chr14	215371826	215372981	AT5G20810.1| SAUR-like auxin-responsive protein family | Chr5:7044791-7045555 FORWARD LENGTH=165 | 201606
evm.model.scaffold_352.132	Chr14	224349187	224352135	AT3G07260.1| SMAD/FHA domain-containing protein | Chr3:2309704-2310630 FORWARD LENGTH=251 | 201606
evm.model.scaffold_352.136	Chr14	224434360	224437109	AT1G61700.1| RNA polymerases N / 8 kDa subunit | Chr1:22787105-22788112 FORWARD LENGTH=71 | 201606
evm.model.scaffold_352.137	Chr14	224446258	224449596	AT3G07210.1| hypothetical protein | Chr3:2293000-2295119 REVERSE LENGTH=547 | 201606
evm.model.scaffold_352.138	Chr14	224451245	224454782	AT3G25110.1| fatA acyl-ACP thioesterase | Chr3:9146589-9148273 REVERSE LENGTH=362 | 201606
evm.model.scaffold_352.144	Chr14	224528112	224530098	AT3G25110.1| fatA acyl-ACP thioesterase | Chr3:9146589-9148273 REVERSE LENGTH=362 | 201606
evm.model.scaffold_1573.903	Chr14	240071849	240074780	AT4G03100.1| Rho GTPase activating protein with PAK-box/P21-Rho-binding domain-containing protein | Chr4:1374361-1375913 FORWARD LENGTH=430 | 201606
evm.model.scaffold_1573.902	Chr14	240074835	240081787	AT4G03110.1| RNA-binding protein-defense related 1 | Chr4:1376612-1379275 REVERSE LENGTH=441 | 201606
evm.model.scaffold_10907.66	Chr14	258646726	258653371	AT2G45670.1| calcineurin B subunit-like protein | Chr2:18815070-18818382 REVERSE LENGTH=539 | 201606
evm.model.scaffold_1004.57	Chr14	273464415	273464988	AT4G38160.4| Mitochondrial transcription termination factor family protein | Chr4:17902412-17903413 FORWARD LENGTH=333 |201606
evm.model.scaffold_1004.59	Chr14	273512334	273515404	AT5G47670.3| nuclear factor Y%2C subunit B6 | Chr5:19315061-19315975 FORWARD LENGTH=234 | 201606
evm.model.scaffold_1004.60	Chr14	273515671	273522089	AT2G44480.1| beta glucosidase 17 | Chr2:18359780-18363001 FORWARD LENGTH=517 | 201606
evm.model.scaffold_5929.2	Chr14	292288938	292289843	AT5G03100.2| F-box/RNI-like superfamily protein | Chr5:726832-727980 FORWARD LENGTH=307 | 201606
evm.model.scaffold_5929.1	Chr14	292291247	292293126	AT5G03100.2| F-box/RNI-like superfamily protein | Chr5:726832-727980 FORWARD LENGTH=307 | 201606
evm.model.scaffold_11090.1	Chr14	292308985	292310062	AT3G18150.1| RNI-like superfamily protein | Chr3:6217929-6219500 FORWARD LENGTH=456 | 201606
evm.model.scaffold_11090.2	Chr14	292318481	292320039	AT5G02920.1| F-box/RNI-like superfamily protein | Chr5:680541-681317 FORWARD LENGTH=258 | 201606
evm.model.scaffold_11090.4	Chr14	292324573	292325650	AT3G25860.1| 2-oxoacid dehydrogenases acyltransferase family protein | Chr3:9460632-9462585 FORWARD LENGTH=480 | 201606
evm.model.scaffold_11090.5	Chr14	292346871	292348796	AT5G02700.1| F-box/RNI-like superfamily protein | Chr5:609381-611679 REVERSE LENGTH=456 | 201606
evm.model.scaffold_11090.6	Chr14	292353114	292355263	AT5G02930.1| F-box/RNI-like superfamily protein | Chr5:682577-684480 FORWARD LENGTH=469 | 201606
evm.model.scaffold_11090.8	Chr14	292359186	292360266	AT3G25860.1| 2-oxoacid dehydrogenases acyltransferase family protein | Chr3:9460632-9462585 FORWARD LENGTH=480 | 201606
evm.model.scaffold_11090.9	Chr14	292370677	292372569	AT5G02700.1| F-box/RNI-like superfamily protein | Chr5:609381-611679 REVERSE LENGTH=456 | 201606
evm.model.scaffold_455.278	Chr14	299281746	299282869	no hit
evm.model.scaffold_455.279.1	Chr14	299308345	299364597	AT1G45231.2| S-adenosyl-L-methionine-dependent methyltransferases superfamily protein | Chr1:17148019-17151194 REVERSE LENGTH=538| 201606
evm.model.scaffold_11774.30	Chr14	304300527	304303944	AT4G35685.1| DNA-directed RNA polymerase III subunit | Chr4:16919140-16919749 FORWARD LENGTH=178 | 201606
evm.model.scaffold_11774.31	Chr14	304310848	304312233	AT3G12900.1| 2-oxoglutarate (2OG) and Fe(II)-dependent oxygenase superfamily protein | Chr3:4104576-4106112 FORWARD LENGTH=357| 201606
evm.model.scaffold_11774.32	Chr14	304313849	304315193	AT3G12900.1| 2-oxoglutarate (2OG) and Fe(II)-dependent oxygenase superfamily protein | Chr3:4104576-4106112 FORWARD LENGTH=357| 201606
evm.model.scaffold_11774.33	Chr14	304318264	304319451	AT1G61870.1| pentatricopeptide repeat 336 | Chr1:22865326-22866552 REVERSE LENGTH=408 | 201606
evm.model.scaffold_11774.34	Chr14	304320434	304321567	no hit
evm.model.scaffold_11774.35	Chr14	304340603	304341498	AT2G15590.2| spire%2C putative (DUF1685) | Chr2:6801950-6802506 FORWARD LENGTH=155 | 201606
evm.model.scaffold_11774.36	Chr14	304349780	304350660	AT2G15590.2| spire%2C putative (DUF1685) | Chr2:6801950-6802506 FORWARD LENGTH=155 | 201606
evm.model.scaffold_11774.37.2	Chr14	304355384	304358043	AT3G52200.1| Dihydrolipoamide acetyltransferase%2C long form protein | Chr3:19360317-19366091 FORWARD LENGTH=637 | 201606
evm.model.scaffold_2517.81	Chr15	5331792	5336224	AT3G19540.1| glutamyl-tRNA (Gln) amidotransferase subunit A (DUF620) | Chr3:6780762-6782633 FORWARD LENGTH=485 | 201606
evm.model.scaffold_2517.81	Chr15	5331792	5336224	AT3G19540.1| glutamyl-tRNA (Gln) amidotransferase subunit A (DUF620) | Chr3:6780762-6782633 FORWARD LENGTH=485 | 201606
evm.model.scaffold_2517.79	Chr15	5355204	5362764	AT1G69770.1| chromomethylase 3 | Chr1:26248496-26253519 REVERSE LENGTH=839 | 201606
evm.model.scaffold_2517.79	Chr15	5355204	5362764	AT1G69770.1| chromomethylase 3 | Chr1:26248496-26253519 REVERSE LENGTH=839 | 201606
evm.model.scaffold_2517.78	Chr15	5368320	5370159	AT1G08380.1| photosystem I subunit O | Chr1:2641004-2641739 REVERSE LENGTH=140 | 201606
evm.model.scaffold_2517.78	Chr15	5368320	5370159	AT1G08380.1| photosystem I subunit O | Chr1:2641004-2641739 REVERSE LENGTH=140 | 201606
evm.model.scaffold_2517.77	Chr15	5397078	5405774	AT4G34280.1| transducin family protein / WD-40 repeat family protein | Chr4:16407084-16410644 FORWARD LENGTH=783 | 201606
evm.model.scaffold_2517.76	Chr15	5405910	5408595	AT1G34300.1| lectin protein kinase family protein | Chr1:12503450-12505939 FORWARD LENGTH=829 | 201606
evm.model.scaffold_157.42	Chr15	17301630	17310454	AT4G39050.1| Kinesin motor family protein | Chr4:18193462-18200148 FORWARD LENGTH=1055 | 201606
evm.model.scaffold_157.43	Chr15	17376057	17378143	no hit
evm.model.scaffold_1478.286.1	Chr15	65335695	65339453	AT1G55830.2| coiled-coil protein | Chr1:20867918-20870205 REVERSE LENGTH=493 | 201606
evm.model.scaffold_1478.287	Chr15	65349083	65349931	AT5G09660.2| peroxisomal NAD-malate dehydrogenase 2 | Chr5:2993645-2995169 REVERSE LENGTH=333 | 201606
evm.model.scaffold_1478.288	Chr15	65350421	65351103	AT1G80480.1| plastid transcriptionally active 17 | Chr1:30258272-30260570 REVERSE LENGTH=444 | 201606
evm.model.scaffold_1478.289	Chr15	65353469	65358080	AT5G55950.1| Nucleotide/sugar transporter family protein | Chr5:22658411-22660253 REVERSE LENGTH=398 | 201606
evm.model.scaffold_1478.290	Chr15	65357144	65362948	AT3G13222.1| GBF-interacting protein 1 | Chr3:4251287-4254206 REVERSE LENGTH=567 | 201606
evm.model.scaffold_1478.291	Chr15	65376373	65388234	AT5G55940.1| Uncharacterized protein family (UPF0172) | Chr5:22656256-22657894 REVERSE LENGTH=208 | 201606
evm.model.scaffold_1478.292	Chr15	65389318	65397959	AT1G60620.1| RNA polymerase I subunit 43 | Chr1:22331225-22333370 FORWARD LENGTH=385 | 201606
evm.model.scaffold_1478.295	Chr15	65460748	65464154	AT5G47750.1| D6 protein kinase like 2 | Chr5:19339947-19341864 REVERSE LENGTH=586 | 201606
evm.model.scaffold_774.492	Chr15	85581583	85594052	AT1G33980.1| Smg-4/UPF3 family protein | Chr1:12351719-12354401 FORWARD LENGTH=482 | 201606
evm.model.scaffold_774.493	Chr15	85598522	85604506	AT1G57770.1| FAD/NAD(P)-binding oxidoreductase family protein | Chr1:21395254-21398135 FORWARD LENGTH=574 | 201606
evm.model.scaffold_774.495	Chr15	85656411	85663361	AT1G09830.1| Glycinamide ribonucleotide (GAR) synthetase | Chr1:3192783-3194936 REVERSE LENGTH=532 | 201606
evm.model.scaffold_774.496	Chr15	85664531	85665367	AT5G49920.1| Octicosapeptide/Phox/Bem1p family protein | Chr5:20306637-20307583 REVERSE LENGTH=288 | 201606
evm.model.scaffold_774.497	Chr15	85667969	85668937	AT2G38280.2| AMP deaminase%2C putative / myoadenylate deaminase | Chr2:16033767-16038793 REVERSE LENGTH=839 | 201606
evm.model.scaffold_774.499	Chr15	85671197	85672727	AT4G30720.1| FAD/NAD(P)-binding oxidoreductase family protein | Chr4:14972212-14975461 REVERSE LENGTH=707 | 201606
evm.model.scaffold_190.4	Chr15	186949117	186950472	AT2G19070.1| spermidine hydroxycinnamoyl transferase | Chr2:8260185-8261958 REVERSE LENGTH=451 | 201606
evm.model.scaffold_6528.90	Chr15	187075498	187079416	AT4G10310.1| high-affinity K+ transporter 1 | Chr4:6392008-6395667 FORWARD LENGTH=506 | 201606
evm.model.scaffold_6528.87	Chr15	187095849	187096109	AT5G10990.1| SAUR-like auxin-responsive protein family | Chr5:3476884-3477330 FORWARD LENGTH=148 | 201606
evm.model.scaffold_1470.72	Chr15	192520693	192522778	AT2G28900.1| outer plastid envelope protein 16-1 | Chr2:12414423-12415459 REVERSE LENGTH=148 | 201606
evm.model.scaffold_508.288	Chr15	193888167	193892668	AT3G46510.1| plant U-box 13 | Chr3:17124106-17126539 REVERSE LENGTH=660 | 201606
evm.model.scaffold_271.178	Chr15	206264442	206266773	AT2G16790.2| P-loop containing nucleoside triphosphate hydrolases superfamily protein | Chr2:7284093-7284901 REVERSE LENGTH=187| 201606
evm.model.scaffold_271.179	Chr15	206273021	206279137	AT4G27080.1| PDI-like 5-4 | Chr4:13589156-13593335 FORWARD LENGTH=480 | 201606
evm.model.scaffold_271.180	Chr15	206281427	206287499	AT5G06760.1| Late Embryogenesis Abundant 4-5 | Chr5:2089754-2090313 REVERSE LENGTH=158 | 201606
evm.model.scaffold_271.182	Chr15	206316159	206317649	AT3G61220.1| NAD(P)-binding Rossmann-fold superfamily protein | Chr3:22663025-22664316 FORWARD LENGTH=296 | 201606
evm.model.scaffold_271.183	Chr15	206317788	206324928	AT5G13020.1| Emsy N Terminus (ENT)/ plant Tudor-like domains-containing protein | Chr5:4129691-4132089 REVERSE LENGTH=397| 201606
evm.model.scaffold_1287.38	Chr15	248049140	248051023	AT2G44800.1| 2-oxoglutarate (2OG) and Fe(II)-dependent oxygenase superfamily protein | Chr2:18467004-18468551 FORWARD LENGTH=357| 201606
evm.model.scaffold_443.218	Chr15	254444123	254447452	no hit
evm.model.scaffold_443.217	Chr15	254457779	254459263	AT2G45050.1| GATA transcription factor 2 | Chr2:18582958-18583845 FORWARD LENGTH=264 | 201606
evm.model.scaffold_443.216	Chr15	254469892	254470701	no hit
evm.model.scaffold_443.215	Chr15	254514036	254518289	AT2G45060.1| alanine-tRNA ligase | Chr2:18584674-18586688 REVERSE LENGTH=272 | 201606
evm.model.scaffold_1506.570	Chr15	258955405	258958835	AT3G56830.8| YCF20-like protein (DUF565) | Chr3:21042781-21043840 REVERSE LENGTH=188 | 201606
evm.model.scaffold_1506.569	Chr15	258963412	258966633	AT3G56510.5| RNA-binding (RRM/RBD/RNP motifs) family protein | Chr3:20944348-20946235 REVERSE LENGTH=257 | 201606
evm.model.scaffold_1042.158	Chr15	271166460	271190481	AT4G16890.2| TIR-NBS-LRR class disease resistance protein | Chr4:9500506-9505482 REVERSE LENGTH=1213 | 201606
evm.model.scaffold_1042.146	Chr15	271251748	271289794	AT5G17680.2| disease resistance protein (TIR-NBS-LRR class) | Chr5:5822999-5827153 FORWARD LENGTH=1295 | 201606
evm.model.scaffold_1042.145	Chr15	271292350	271298024	AT5G17680.2| disease resistance protein (TIR-NBS-LRR class) | Chr5:5822999-5827153 FORWARD LENGTH=1295 | 201606
evm.model.scaffold_1042.143	Chr15	271311509	271314281	AT4G16890.2| TIR-NBS-LRR class disease resistance protein | Chr4:9500506-9505482 REVERSE LENGTH=1213 | 201606
evm.model.scaffold_1042.142	Chr15	271317009	271322509	AT5G17680.2| disease resistance protein (TIR-NBS-LRR class) | Chr5:5822999-5827153 FORWARD LENGTH=1295 | 201606
evm.model.scaffold_1042.93	Chr15	272473080	272475279	AT3G48280.1| cytochrome P450%2C family 71%2C subfamily A%2C polypeptide 25 | Chr3:17879594-17881164 FORWARD LENGTH=490 |201606
evm.model.scaffold_1042.92	Chr15	272477841	272478203	AT5G18570.1| GTP1/OBG family protein | Chr5:6171839-6174823 REVERSE LENGTH=681 | 201606
evm.model.scaffold_1042.91	Chr15	272478352	272481468	AT3G12120.2| fatty acid desaturase 2 | Chr3:3860592-3861743 REVERSE LENGTH=383 | 201606
evm.model.scaffold_4404.387	Chr15	284730358	284740142	AT1G29030.1| Apoptosis inhibitory protein 5 (API5) | Chr1:10129201-10133697 REVERSE LENGTH=556 | 201606
evm.model.scaffold_4404.382	Chr15	284769715	284773001	AT2G29120.1| glutamate receptor 2.7 | Chr2:12511479-12515893 REVERSE LENGTH=952 | 201606
evm.model.scaffold_1727.198	Chr15	291735480	291736922	AT3G10240.1| F-box and associated interaction domains-containing protein | Chr3:3166698-3167867 FORWARD LENGTH=389 | 201606
evm.model.scaffold_1727.181	Chr15	292075229	292084257	AT4G21380.1| receptor kinase 3 | Chr4:11389219-11393090 REVERSE LENGTH=850 | 201606
evm.model.scaffold_1727.177	Chr15	292126503	292128069	AT4G21350.1| plant U-box 8 | Chr4:11356143-11357267 REVERSE LENGTH=374 | 201606
evm.model.scaffold_1727.176	Chr15	292129695	292129910	AT1G12570.1| Glucose-methanol-choline (GMC) oxidoreductase family protein | Chr1:4278192-4280753 REVERSE LENGTH=572 | 201606
evm.model.scaffold_1727.175	Chr15	292130010	292130228	AT1G12570.1| Glucose-methanol-choline (GMC) oxidoreductase family protein | Chr1:4278192-4280753 REVERSE LENGTH=572 | 201606
evm.model.scaffold_1727.174	Chr15	292133868	292136556	AT1G61660.7| basic helix-loop-helix (bHLH) DNA-binding superfamily protein | Chr1:22754366-22756171 REVERSE LENGTH=393 |201606
evm.model.scaffold_1727.173	Chr15	292178265	292178589	AT2G27040.2| Argonaute family protein | Chr2:11536795-11541503 REVERSE LENGTH=924 | 201606
evm.model.scaffold_1727.6	Chr15	294477862	294480466	no hit
evm.model.scaffold_1727.5	Chr15	294495434	294496798	AT3G12900.1| 2-oxoglutarate (2OG) and Fe(II)-dependent oxygenase superfamily protein | Chr3:4104576-4106112 FORWARD LENGTH=357| 201606
evm.model.scaffold_1727.4	Chr15	294498628	294500324	AT3G12900.1| 2-oxoglutarate (2OG) and Fe(II)-dependent oxygenase superfamily protein | Chr3:4104576-4106112 FORWARD LENGTH=357| 201606
evm.model.scaffold_1727.3	Chr15	294502924	294504111	AT1G61870.1| pentatricopeptide repeat 336 | Chr1:22865326-22866552 REVERSE LENGTH=408 | 201606
evm.model.scaffold_1727.2	Chr15	294518768	294519662	AT2G15590.2| spire%2C putative (DUF1685) | Chr2:6801950-6802506 FORWARD LENGTH=155 | 201606
evm.model.scaffold_1727.1	Chr15	294528327	294529217	AT2G15590.2| spire%2C putative (DUF1685) | Chr2:6801950-6802506 FORWARD LENGTH=155 | 201606
evm.model.scaffold_1629.3	Chr15	294548253	294549147	AT2G15590.2| spire%2C putative (DUF1685) | Chr2:6801950-6802506 FORWARD LENGTH=155 | 201606
evm.model.scaffold_1629.5	Chr15	294557846	294558736	AT2G15590.2| spire%2C putative (DUF1685) | Chr2:6801950-6802506 FORWARD LENGTH=155 | 201606
evm.model.scaffold_1629.6	Chr15	294613097	294616543	AT4G21790.1| tobamovirus multiplication 1 | Chr4:11569924-11572163 FORWARD LENGTH=291 | 201606
evm.model.scaffold_1629.7	Chr15	294624698	294628382	AT4G04860.1| DERLIN-2.2 | Chr4:2460135-2461378 FORWARD LENGTH=244 | 201606
evm.model.scaffold_8363.65	Chr16	28282476	28285435	AT5G07850.1| HXXXD-type acyl-transferase family protein | Chr5:2508917-2510503 FORWARD LENGTH=456 | 201606
evm.model.scaffold_8363.64	Chr16	28291858	28295189	AT1G77020.1| DNAJ heat shock N-terminal domain-containing protein | Chr1:28945056-28946867 REVERSE LENGTH=379 | 201606
evm.model.scaffold_8363.63	Chr16	28295456	28299729	AT1G21410.2| F-box/RNI-like superfamily protein | Chr1:7497479-7499386 FORWARD LENGTH=360 | 201606
evm.model.scaffold_8363.60	Chr16	28349614	28394263	AT5G09300.1| Thiamin diphosphate-binding fold (THDP-binding) superfamily protein | Chr5:2884282-2886797 REVERSE LENGTH=472| 201606
evm.model.scaffold_8056.41	Chr16	41119369	41120458	AT4G00160.1| F-box/RNI-like/FBD-like domains-containing protein | Chr4:63465-65365 FORWARD LENGTH=453 | 201606
evm.model.scaffold_8056.42	Chr16	41134304	41137938	AT5G02700.1| F-box/RNI-like superfamily protein | Chr5:609381-611679 REVERSE LENGTH=456 | 201606
evm.model.scaffold_8056.44	Chr16	41169754	41176235	AT3G14470.2| NB-ARC domain-containing disease resistance protein | Chr3:4857940-4861104 FORWARD LENGTH=1054 | 201606
evm.model.scaffold_8056.53	Chr16	41268092	41272280	AT5G02700.1| F-box/RNI-like superfamily protein | Chr5:609381-611679 REVERSE LENGTH=456 | 201606
evm.model.scaffold_8056.54	Chr16	41276165	41278221	AT5G54980.1| Uncharacterized protein family (UPF0497) | Chr5:22315799-22316560 FORWARD LENGTH=194 | 201606
evm.model.scaffold_8056.58	Chr16	41308725	41311013	AT3G45310.2| Cysteine proteinases superfamily protein | Chr3:16628704-16630473 REVERSE LENGTH=357 | 201606
evm.model.scaffold_5511.19	Chr16	75927941	75934165	AT1G26300.1| BSD domain-containing protein | Chr1:9096023-9099746 REVERSE LENGTH=316 | 201606
evm.model.scaffold_5511.18	Chr16	75942604	75945668	AT5G15740.1| O-fucosyltransferase family protein | Chr5:5134788-5136956 REVERSE LENGTH=508 | 201606
evm.model.scaffold_5511.17	Chr16	75954688	75961314	AT5G08130.7| basic helix-loop-helix (bHLH) DNA-binding superfamily protein | Chr5:2606655-2609571 REVERSE LENGTH=528 | 201606
evm.model.scaffold_1711.237	Chr16	77535657	77537384	AT5G35830.1| Ankyrin repeat family protein | Chr5:14000313-14001416 REVERSE LENGTH=282 | 201606
evm.model.scaffold_1711.236	Chr16	77569509	77575007	AT5G50780.3| Histidine kinase-%2C DNA gyrase B-%2C and HSP90-like ATPase family protein | Chr5:20651090-20654948 FORWARD LENGTH=609 | 201606
evm.model.scaffold_1711.96	Chr16	80378959	80381205	AT1G75520.1| SHI-related sequence 5 | Chr1:28351779-28353179 REVERSE LENGTH=346 | 201606
evm.model.scaffold_258.267	Chr16	85224115	85226908	AT1G19520.1| pentatricopeptide (PPR) repeat-containing protein | Chr1:6760032-6762581 FORWARD LENGTH=725 | 201606
evm.model.scaffold_258.251	Chr16	85385254	85386634	AT1G13570.3| F-box/RNI-like superfamily protein | Chr1:4642528-4643930 REVERSE LENGTH=416 | 201606
evm.model.scaffold_870.191	Chr16	95516670	95521350	AT1G77610.1| EamA-like transporter family protein | Chr1:29165489-29167486 FORWARD LENGTH=336 | 201606
evm.model.scaffold_870.188	Chr16	95587954	95589649	no hit
evm.model.scaffold_870.182	Chr16	95607421	95610860	AT4G09620.2| Mitochondrial transcription termination factor family protein | Chr4:6077122-6077842 REVERSE LENGTH=210 | 201606
evm.model.scaffold_87.153	Chr16	103875641	103879515	AT5G14670.1| ADP-ribosylation factor A1B | Chr5:4729319-4730495 FORWARD LENGTH=188 | 201606
evm.model.scaffold_87.162	Chr16	103961532	103967039	AT1G10630.2| ADP-ribosylation factor A1F | Chr1:3513189-3514230 REVERSE LENGTH=181 | 201606
evm.model.scaffold_11085.77	Chr16	112086049	112101417	AT5G11040.1| TRS120 | Chr5:3495332-3500610 FORWARD LENGTH=1186 | 201606
evm.model.scaffold_11085.72	Chr16	112138994	112143759	AT5G25220.2| homeobox protein knotted-1-like 3 | Chr5:8736208-8738087 FORWARD LENGTH=419 | 201606
evm.model.scaffold_120.41	Chr16	136593004	136593261	AT3G16270.3| ENTH/VHS family protein | Chr3:5513701-5516540 FORWARD LENGTH=690 | 201606
evm.model.scaffold_120.42	Chr16	136593277	136596101	AT3G48530.1| SNF1-related protein kinase regulatory subunit gamma 1 | Chr3:17987559-17989592 FORWARD LENGTH=424 | 201606
evm.model.scaffold_480.41	Chr16	142927132	142927434	AT4G24020.1| NIN like protein 7 | Chr4:12479904-12483822 FORWARD LENGTH=959 | 201606
evm.model.scaffold_480.40	Chr16	142927635	142929116	AT1G47380.1| Protein phosphatase 2C family protein | Chr1:17373004-17375305 REVERSE LENGTH=428 | 201606
evm.model.scaffold_480.38	Chr16	142929414	142930777	AT1G07510.1| FTSH protease 10 | Chr1:2305689-2309380 FORWARD LENGTH=813 | 201606
evm.model.scaffold_480.36	Chr16	142945642	142950352	AT1G79600.1| Protein kinase superfamily protein | Chr1:29950105-29952516 REVERSE LENGTH=711 | 201606
evm.model.scaffold_480.35	Chr16	142950390	142950825	AT1G79600.1| Protein kinase superfamily protein | Chr1:29950105-29952516 REVERSE LENGTH=711 | 201606
evm.model.scaffold_673.198	Chr16	147780931	147787591	AT1G20970.1| calponin-like domain protein | Chr1:7314338-7319246 FORWARD LENGTH=1364 | 201606
evm.model.scaffold_673.198	Chr16	147780931	147787591	AT1G20970.1| calponin-like domain protein | Chr1:7314338-7319246 FORWARD LENGTH=1364 | 201606
evm.model.scaffold_673.198	Chr16	147780931	147787591	AT1G20970.1| calponin-like domain protein | Chr1:7314338-7319246 FORWARD LENGTH=1364 | 201606
evm.model.scaffold_922.81	Chr16	177530782	177532246	AT3G11840.1| E3 ubiquitin-protein ligase PUB24-like protein | Chr3:3736578-3738208 REVERSE LENGTH=456 | 201606
evm.model.scaffold_1616.207	Chr16	188586118	188590486	AT1G79600.1| Protein kinase superfamily protein | Chr1:29950105-29952516 REVERSE LENGTH=711 | 201606
evm.model.scaffold_3456.1	Chr16	219973489	219974396	AT5G19790.1| related to AP2 11 | Chr5:6689271-6690032 REVERSE LENGTH=253 | 201606
evm.model.scaffold_5779.1	Chr16	220000917	220001753	AT5G19790.1| related to AP2 11 | Chr5:6689271-6690032 REVERSE LENGTH=253 | 201606
evm.model.scaffold_611.82	Chr16	220097000	220098000	AT1G22370.2| UDP-glucosyl transferase 85A5 | Chr1:7898116-7899879 REVERSE LENGTH=479 | 201606
evm.model.scaffold_611.83	Chr16	220098160	220098687	AT1G22380.1| UDP-glucosyl transferase 85A3 | Chr1:7900522-7902332 REVERSE LENGTH=488 | 201606
evm.model.scaffold_611.84	Chr16	220100288	220102595	AT1G69390.1| homologue of bacterial MinE 1 | Chr1:26084721-26086284 FORWARD LENGTH=229 | 201606
evm.model.scaffold_611.85	Chr16	220117188	220120528	AT1G69400.1| Transducin/WD40 repeat-like superfamily protein | Chr1:26087027-26088806 FORWARD LENGTH=314 | 201606
evm.model.scaffold_2377.33	Chr16	225432331	225434802	AT1G62940.1| acyl-CoA synthetase 5 | Chr1:23310554-23312747 FORWARD LENGTH=542 | 201606
evm.model.scaffold_1333.62	Chr16	244960600	244964773	AT3G18670.2| Ankyrin repeat family protein | Chr3:6424135-6426471 REVERSE LENGTH=653 | 201606
evm.model.scaffold_1333.63	Chr16	244968385	244971662	AT4G23180.1| cysteine-rich RLK (RECEPTOR-like protein kinase) 10 | Chr4:12138171-12140780 FORWARD LENGTH=669 | 201606
evm.model.scaffold_1815.48	Chr16	268309822	268315124	AT3G23990.1| heat shock protein 60 | Chr3:8669013-8672278 FORWARD LENGTH=577 | 201606
evm.model.scaffold_1815.47	Chr16	268317604	268319984	AT2G33205.1| Serinc-domain containing serine and sphingolipid biosynthesis protein | Chr2:14070987-14073211 REVERSE LENGTH=422| 201606
evm.model.scaffold_1815.46	Chr16	268320287	268320729	AT4G13580.1| Disease resistance-responsive (dirigent-like protein) family protein | Chr4:7900427-7901161 FORWARD LENGTH=244| 201606
evm.model.scaffold_1815.45	Chr16	268320824	268321960	AT3G24020.1| Disease resistance-responsive (dirigent-like protein) family protein | Chr3:8678827-8679558 FORWARD LENGTH=243| 201606
evm.model.scaffold_1815.43	Chr16	268355198	268355454	AT3G24020.1| Disease resistance-responsive (dirigent-like protein) family protein | Chr3:8678827-8679558 FORWARD LENGTH=243| 201606
evm.model.scaffold_1815.41	Chr16	268388049	268390731	AT4G13580.1| Disease resistance-responsive (dirigent-like protein) family protein | Chr4:7900427-7901161 FORWARD LENGTH=244| 201606
evm.model.scaffold_1815.38	Chr16	268422395	268425484	AT3G24020.1| Disease resistance-responsive (dirigent-like protein) family protein | Chr3:8678827-8679558 FORWARD LENGTH=243| 201606
evm.model.scaffold_1815.37	Chr16	268438534	268439779	AT1G68920.4| basic helix-loop-helix (bHLH) DNA-binding superfamily protein | Chr1:25915620-25917675 FORWARD LENGTH=486 |201606
evm.model.scaffold_11214.19	Chr16	269217064	269224422	AT1G09380.1| nodulin MtN21 /EamA-like transporter family protein | Chr1:3026351-3029322 REVERSE LENGTH=374 | 201606
evm.model.scaffold_11214.20	Chr16	269228365	269234848	AT4G13710.1| Pectin lyase-like superfamily protein | Chr4:7962550-7966012 FORWARD LENGTH=470 | 201606
evm.model.scaffold_11214.22	Chr16	269263352	269264702	no hit
evm.model.scaffold_11214.24	Chr16	269270985	269271550	AT1G17920.2| homeodomain GLABROUS 12 | Chr1:6162214-6165033 REVERSE LENGTH=687 | 201606
evm.model.scaffold_11214.25	Chr16	269271837	269272591	AT1G17920.2| homeodomain GLABROUS 12 | Chr1:6162214-6165033 REVERSE LENGTH=687 | 201606
evm.model.scaffold_9357.63	Chr16	270135862	270138080	AT1G17745.1| D-3-phosphoglycerate dehydrogenase | Chr1:6101157-6104979 FORWARD LENGTH=624 | 201606
evm.model.scaffold_9357.64	Chr16	270212524	270214225	AT1G51660.1| mitogen-activated protein kinase kinase 4 | Chr1:19154575-19155675 FORWARD LENGTH=366 | 201606
evm.model.scaffold_9357.69	Chr16	270235527	270237488	AT3G14650.1| cytochrome P450%2C family 72%2C subfamily A%2C polypeptide 11 | Chr3:4922206-4924165 FORWARD LENGTH=512 | 201606
evm.model.scaffold_9357.70	Chr16	270237506	270237954	AT3G14660.2| cytochrome P450%2C family 72%2C subfamily A%2C polypeptide 13 | Chr3:4925596-4926911 FORWARD LENGTH=366 | 201606
evm.model.scaffold_9357.71	Chr16	270238588	270245995	AT1G06470.4| Nucleotide/sugar transporter family protein | Chr1:1970726-1973540 FORWARD LENGTH=414 | 201606
evm.model.scaffold_1394.92	Chr16	271571908	271573142	AT5G18160.1| F-box and associated interaction domains-containing protein | Chr5:6002770-6003909 FORWARD LENGTH=379 | 201606
evm.model.scaffold_1394.94	Chr16	271574691	271575822	AT1G13570.3| F-box/RNI-like superfamily protein | Chr1:4642528-4643930 REVERSE LENGTH=416 | 201606
evm.model.scaffold_1394.99.1	Chr16	271647693	271650673	AT1G72370.2| 40s ribosomal protein SA | Chr1:27243148-27244842 REVERSE LENGTH=294 | 201606
evm.model.scaffold_1394.99.1	Chr16	271647693	271650673	AT1G72370.2| 40s ribosomal protein SA | Chr1:27243148-27244842 REVERSE LENGTH=294 | 201606
evm.model.scaffold_1394.101	Chr16	271664925	271668045	AT4G05450.2| mitochondrial ferredoxin 1 | Chr4:2759048-2760634 FORWARD LENGTH=197 | 201606
evm.model.scaffold_1394.101	Chr16	271664925	271668045	AT4G05450.2| mitochondrial ferredoxin 1 | Chr4:2759048-2760634 FORWARD LENGTH=197 | 201606
evm.model.scaffold_1394.102	Chr16	271668391	271672654	AT3G14172.1| GPI-anchored adhesin-like protein | Chr3:4698860-4704773 REVERSE LENGTH=1270 | 201606
evm.model.scaffold_1394.102	Chr16	271668391	271672654	AT3G14172.1| GPI-anchored adhesin-like protein | Chr3:4698860-4704773 REVERSE LENGTH=1270 | 201606
evm.model.scaffold_1394.103	Chr16	271674769	271680060	AT3G28860.1| ATP binding cassette subfamily B19 | Chr3:10870287-10877286 REVERSE LENGTH=1252 | 201606
evm.model.scaffold_1394.171	Chr16	272468653	272471016	AT4G33865.1| Ribosomal protein S14p/S29e family protein | Chr4:16233395-16234114 REVERSE LENGTH=56 | 201606
evm.model.scaffold_1394.172	Chr16	272478357	272483393	AT5G35590.1| proteasome alpha subunit A1 | Chr5:13765417-13767768 REVERSE LENGTH=246 | 201606
evm.model.scaffold_1394.172	Chr16	272478357	272483393	AT5G35590.1| proteasome alpha subunit A1 | Chr5:13765417-13767768 REVERSE LENGTH=246 | 201606
evm.model.scaffold_1394.173	Chr16	272484578	272485042	AT5G01740.1| Nuclear transport factor 2 (NTF2) family protein | Chr5:280793-281281 FORWARD LENGTH=162 | 201606
evm.model.scaffold_1394.173	Chr16	272484578	272485042	AT5G01740.1| Nuclear transport factor 2 (NTF2) family protein | Chr5:280793-281281 FORWARD LENGTH=162 | 201606
evm.model.scaffold_910.41	Chr16	277763867	277766824	AT3G11010.2| receptor like protein 34 | Chr3:3450988-3453861 REVERSE LENGTH=957 | 201606
evm.model.scaffold_910.8	Chr16	278553504	278554069	AT5G28000.1| Polyketide cyclase/dehydrase and lipid transport superfamily protein | Chr5:10020679-10021251 FORWARD LENGTH=164| 201606
evm.model.scaffold_910.6	Chr16	278572459	278573564	AT5G45860.1| PYR1-like 11 | Chr5:18604101-18604586 REVERSE LENGTH=161 | 201606
evm.model.scaffold_910.5	Chr16	278574934	278575958	AT5G45860.1| PYR1-like 11 | Chr5:18604101-18604586 REVERSE LENGTH=161 | 201606
evm.model.scaffold_910.4	Chr16	278576655	278577273	AT5G28010.2| Polyketide cyclase/dehydrase and lipid transport superfamily protein | Chr5:10024813-10025382 FORWARD LENGTH=166| 201606
evm.model.scaffold_910.3	Chr16	278596870	278597376	AT5G06360.1| Ribosomal protein S8e family protein | Chr5:1944835-1946512 FORWARD LENGTH=260 | 201606
evm.model.scaffold_910.1	Chr16	278616769	278617916	AT5G28010.2| Polyketide cyclase/dehydrase and lipid transport superfamily protein | Chr5:10024813-10025382 FORWARD LENGTH=166| 201606
evm.model.scaffold_136.64	Chr16	278628254	278629158	AT5G06360.1| Ribosomal protein S8e family protein | Chr5:1944835-1946512 FORWARD LENGTH=260 | 201606
evm.model.scaffold_136.62	Chr16	278637995	278639035	no hit
evm.model.scaffold_136.61	Chr16	278639138	278644039	AT3G03890.1| FMN binding protein | Chr3:999667-1001996 REVERSE LENGTH=321 | 201606
evm.model.scaffold_136.60	Chr16	278646791	278649614	AT1G55340.1| hypothetical protein (DUF1639) | Chr1:20652605-20653469 FORWARD LENGTH=205 | 201606
evm.model.scaffold_136.58	Chr16	278719588	278721233	AT5G18130.1| transmembrane protein | Chr5:5995634-5997165 FORWARD LENGTH=280 | 201606
evm.model.scaffold_136.52	Chr16	278831462	278834373	AT3G13880.1| Tetratricopeptide repeat (TPR)-like superfamily protein | Chr3:4572180-4574426 FORWARD LENGTH=748 | 201606
evm.model.scaffold_136.51	Chr16	278835003	278845287	AT1G65810.3| P-loop containing nucleoside triphosphate hydrolases superfamily protein | Chr1:24477089-24480728 REVERSE LENGTH=1028| 201606
evm.model.scaffold_136.50	Chr16	278846245	278848157	AT5G19780.1| tubulin alpha-5 | Chr5:6687212-6688926 FORWARD LENGTH=450 | 201606
evm.model.scaffold_136.49	Chr16	278848811	278851014	AT3G11940.2| ribosomal protein 5A | Chr3:3778175-3779354 REVERSE LENGTH=207 | 201606
evm.model.scaffold_136.48	Chr16	278858796	278860199	AT1G13570.3| F-box/RNI-like superfamily protein | Chr1:4642528-4643930 REVERSE LENGTH=416 | 201606
evm.model.scaffold_136.46	Chr16	278863018	278866393	AT3G11945.1| homogentisate prenyltransferase | Chr3:3780041-3782880 REVERSE LENGTH=386 | 201606
evm.model.scaffold_136.45	Chr16	278867183	278867623	AT1G26798.1| Plant self-incompatibility protein S1 family | Chr1:9281800-9282255 FORWARD LENGTH=151 | 201606
evm.model.scaffold_136.44	Chr16	278868265	278871511	AT3G13600.2| calmodulin-binding family protein | Chr3:4445102-4447383 FORWARD LENGTH=605 | 201606
evm.model.scaffold_136.41	Chr16	278885921	278888745	AT3G13570.1| SC35-like splicing factor 30A | Chr3:4429564-4431602 REVERSE LENGTH=262 | 201606
evm.model.scaffold_136.40	Chr16	278889183	278889524	no hit
evm.model.scaffold_136.39	Chr16	278905194	278908242	AT4G27190.1| NB-ARC domain-containing disease resistance protein | Chr4:13620977-13623934 REVERSE LENGTH=985 | 201606
evm.model.scaffold_136.37	Chr16	278927107	278928366	AT1G24430.1| HXXXD-type acyl-transferase family protein | Chr1:8658190-8659497 REVERSE LENGTH=435 | 201606
evm.model.scaffold_1026.52	Chr16	306350343	306351901	AT3G06240.1| F-box family protein | Chr3:1887336-1888619 FORWARD LENGTH=427 | 201606
evm.model.scaffold_772.132	Chr16	307799789	307809228	AT1G05520.1| Sec23/Sec24 protein transport family protein | Chr1:1631126-1635703 REVERSE LENGTH=783 | 201606
evm.model.scaffold_772.130	Chr16	307888810	307891717	no hit
evm.model.scaffold_772.60	Chr16	308988526	308991735	AT1G66150.1| transmembrane kinase 1 | Chr1:24631503-24634415 FORWARD LENGTH=942 | 201606
evm.model.scaffold_772.59	Chr16	308992549	308997290	AT4G14030.2| selenium-binding protein 1 | Chr4:8098121-8100165 REVERSE LENGTH=490 | 201606
evm.model.scaffold_2548.297_evm.model.scaffold_2548.298	Chr17	14270204	14274098	AT5G24165.2| hypothetical protein | Chr5:8188622-8189087 FORWARD LENGTH=75 | 201606
evm.model.scaffold_2548.299	Chr17	14278421	14279627	AT3G18150.1| RNI-like superfamily protein | Chr3:6217929-6219500 FORWARD LENGTH=456 | 201606
evm.model.scaffold_2548.300	Chr17	14280227	14283806	AT1G22170.2| Phosphoglycerate mutase family protein | Chr1:7826603-7828055 FORWARD LENGTH=334 | 201606
evm.model.scaffold_2548.303	Chr17	14355946	14356923	AT3G06240.1| F-box family protein | Chr3:1887336-1888619 FORWARD LENGTH=427 | 201606
evm.model.scaffold_2548.304	Chr17	14362795	14366444	AT1G70520.1| cysteine-rich RLK (RECEPTOR-like protein kinase) 2 | Chr1:26584888-26587334 REVERSE LENGTH=649 | 201606
evm.model.scaffold_2548.305	Chr17	14368080	14368634	AT4G21750.4| Homeobox-leucine zipper family protein / lipid-binding START domain-containing protein | Chr4:11556965-11560243 FORWARD LENGTH=762 | 201606
evm.model.scaffold_2548.306	Chr17	14368762	14369901	AT4G21750.4| Homeobox-leucine zipper family protein / lipid-binding START domain-containing protein | Chr4:11556965-11560243 FORWARD LENGTH=762 | 201606
evm.model.scaffold_2548.307	Chr17	14371838	14373549	AT2G31960.5| glucan synthase-like 3 | Chr2:13589545-13600066 FORWARD LENGTH=1950 | 201606
evm.model.scaffold_2548.308	Chr17	14374192	14378050	no hit
evm.model.scaffold_2548.309	Chr17	14391746	14392669	AT3G07870.1| F-box and associated interaction domains-containing protein | Chr3:2510871-2512124 FORWARD LENGTH=417 | 201606
evm.model.scaffold_2548.397	Chr17	15787133	15792910	AT4G24630.1| DHHC-type zinc finger family protein | Chr4:12714919-12717111 FORWARD LENGTH=407 | 201606
evm.model.scaffold_2548.398	Chr17	15793130	15795648	AT1G71530.2| Protein kinase superfamily protein | Chr1:26939766-26941579 FORWARD LENGTH=463 | 201606
evm.model.scaffold_2548.399	Chr17	15796401	15798977	AT1G34000.1| one-helix protein 2 | Chr1:12358151-12358902 REVERSE LENGTH=172 | 201606
evm.model.scaffold_2548.400	Chr17	15801461	15805829	AT1G22790.2| Low affinity potassium transport system protein | Chr1:8070271-8071292 FORWARD LENGTH=216 | 201606
evm.model.scaffold_2548.401	Chr17	15808143	15813777	AT4G09830.1| nuclear receptor family 2 group C protein | Chr4:6188866-6190591 FORWARD LENGTH=191 | 201606
evm.model.scaffold_2548.402	Chr17	15838641	15839978	AT4G14090.1| UDP-Glycosyltransferase superfamily protein | Chr4:8122434-8123804 REVERSE LENGTH=456 | 201606
evm.model.scaffold_2548.403	Chr17	15848210	15851842	AT4G09810.1| Nucleotide-sugar transporter family protein | Chr4:6175415-6176892 REVERSE LENGTH=335 | 201606
evm.model.scaffold_2548.406	Chr17	15865045	15866241	AT3G26040.1| HXXXD-type acyl-transferase family protein | Chr3:9519741-9521069 FORWARD LENGTH=442 | 201606
evm.model.scaffold_750.43	Chr17	17045524	17083351	AT3G46290.1| hercules receptor kinase 1 | Chr3:17013009-17015501 FORWARD LENGTH=830 | 201606
evm.model.scaffold_7099.1	Chr17	17091742	17092203	AT5G65360.1| Histone superfamily protein | Chr5:26120099-26120509 REVERSE LENGTH=136 | 201606
evm.model.scaffold_7099.6	Chr17	17141220	17143229	AT1G22400.1| UDP-Glycosyltransferase superfamily protein | Chr1:7903851-7906607 REVERSE LENGTH=489 | 201606
evm.model.scaffold_983.263	Chr17	20712209	20886659	AT3G18020.1| Pentatricopeptide repeat (PPR) superfamily protein | Chr3:6165449-6167515 FORWARD LENGTH=688 | 201606
evm.model.scaffold_9965.15	Chr17	47102296	47107553	AT5G62000.5| auxin response factor 2 | Chr5:24910859-24914680 FORWARD LENGTH=859 | 201606
evm.model.scaffold_9965.16	Chr17	47110180	47111420	AT5G66950.1| Pyridoxal phosphate (PLP)-dependent transferases superfamily protein | Chr5:26733333-26735945 FORWARD LENGTH=870| 201606
evm.model.scaffold_9965.17	Chr17	47131674	47134802	AT3G26744.4| basic helix-loop-helix (bHLH) DNA-binding superfamily protein | Chr3:9832953-9834790 REVERSE LENGTH=494 | 201606
evm.model.scaffold_9965.18	Chr17	47145934	47146494	AT4G00110.1| UDP-D-glucuronate 4-epimerase 3 | Chr4:38702-39994 REVERSE LENGTH=430 | 201606
evm.model.scaffold_3475.79	Chr17	88864836	88867313	AT4G37850.2| basic helix-loop-helix (bHLH) DNA-binding superfamily protein | Chr4:17796362-17797647 REVERSE LENGTH=328 |201606
evm.model.scaffold_11418.13	Chr17	117976164	117984716	AT4G32551.1| transcriptional corepressor LEUNIG | Chr4:15707863-15713359 FORWARD LENGTH=931 | 201606
evm.model.scaffold_11418.12	Chr17	117985061	117988185	AT4G32551.1| transcriptional corepressor LEUNIG | Chr4:15707863-15713359 FORWARD LENGTH=931 | 201606
evm.model.scaffold_11418.10	Chr17	118042774	118047471	AT1G68410.4| Protein phosphatase 2C family protein | Chr1:25650262-25652255 REVERSE LENGTH=436 | 201606
evm.model.scaffold_11418.10	Chr17	118042774	118047471	AT1G68410.4| Protein phosphatase 2C family protein | Chr1:25650262-25652255 REVERSE LENGTH=436 | 201606
evm.model.scaffold_11418.9	Chr17	118047943	118050885	no hit
evm.model.scaffold_11418.9	Chr17	118047943	118050885	no hit
evm.model.scaffold_11418.6	Chr17	118081127	118089589	AT2G25620.2| DNA-binding protein phosphatase 1 | Chr2:10903154-10904978 REVERSE LENGTH=392 | 201606
evm.model.scaffold_11418.6	Chr17	118081127	118089589	AT2G25620.2| DNA-binding protein phosphatase 1 | Chr2:10903154-10904978 REVERSE LENGTH=392 | 201606
evm.model.scaffold_11418.5	Chr17	118104658	118115032	AT1G15520.1| pleiotropic drug resistance 12 | Chr1:5331993-5338175 REVERSE LENGTH=1423 | 201606
evm.model.scaffold_11418.5	Chr17	118104658	118115032	AT1G15520.1| pleiotropic drug resistance 12 | Chr1:5331993-5338175 REVERSE LENGTH=1423 | 201606
evm.model.scaffold_3807.6	Chr17	163989481	163990946	AT1G20440.1| cold-regulated 47 | Chr1:7084722-7085664 REVERSE LENGTH=265 | 201606
evm.model.scaffold_5822.17	Chr17	202370611	202376947	AT1G13250.1| galacturonosyltransferase-like 3 | Chr1:4528965-4530002 REVERSE LENGTH=345 | 201606
evm.model.scaffold_453.139	Chr17	238577592	238580304	AT1G13570.3| F-box/RNI-like superfamily protein | Chr1:4642528-4643930 REVERSE LENGTH=416 | 201606
evm.model.scaffold_453.140	Chr17	238580788	238583508	AT2G02990.1| ribonuclease 1 | Chr2:873714-874667 FORWARD LENGTH=230 | 201606
evm.model.scaffold_453.141	Chr17	238584225	238585468	AT2G02990.1| ribonuclease 1 | Chr2:873714-874667 FORWARD LENGTH=230 | 201606
evm.model.scaffold_453.155	Chr17	238864112	238868511	AT5G39785.5| hypothetical protein (DUF1666) | Chr5:15929257-15932215 FORWARD LENGTH=606 | 201606
evm.model.scaffold_453.156	Chr17	238924245	238926175	AT1G26880.1| Ribosomal protein L34e superfamily protein | Chr1:9315640-9316681 REVERSE LENGTH=120 | 201606
evm.model.scaffold_382.180	Chr17	242091270	242099821	AT1G30450.3| cation-chloride co-transporter 1 | Chr1:10762905-10769061 FORWARD LENGTH=975 | 201606
evm.model.scaffold_382.39	Chr17	244392981	244395325	AT3G16200.1| DNA-directed RNA polymerase subunit beta | Chr3:5491619-5493605 REVERSE LENGTH=456 | 201606
evm.model.scaffold_382.38	Chr17	244395353	244397596	AT3G16200.1| DNA-directed RNA polymerase subunit beta | Chr3:5491619-5493605 REVERSE LENGTH=456 | 201606
evm.model.scaffold_7840.2	Chr17	253081557	253081921	AT5G63920.1| topoisomerase 3alpha | Chr5:25574533-25581230 FORWARD LENGTH=926 | 201606
evm.model.scaffold_7840.6	Chr17	253117398	253118001	AT4G12560.3| F-box and associated interaction domains-containing protein | Chr4:7441815-7443157 FORWARD LENGTH=413 | 201606
evm.model.scaffold_7840.7	Chr17	253120290	253137311	AT1G10760.3| Pyruvate phosphate dikinase%2C PEP/pyruvate binding domain-containing protein | Chr1:3581210-3590043 REVERSE LENGTH=1399 | 201606
evm.model.scaffold_7840.9	Chr17	253204954	253205403	no hit
evm.model.scaffold_1333.299	Chr17	267655632	267670141	AT3G58640.2| Mitogen activated protein kinase kinase kinase-like protein | Chr3:21687153-21692675 REVERSE LENGTH=809 | 201606
evm.model.scaffold_1333.300	Chr17	267670282	267672574	AT2G42620.1| RNI-like superfamily protein | Chr2:17756170-17758251 FORWARD LENGTH=693 | 201606
evm.model.scaffold_1333.301	Chr17	267683836	267690964	AT3G14940.2| phosphoenolpyruvate carboxylase 3 | Chr3:5025584-5029476 FORWARD LENGTH=968 | 201606
evm.model.scaffold_1333.602	Chr17	273540083	273541019	AT3G49190.1| O-acyltransferase (WSD1-like) family protein | Chr3:18231988-18234376 REVERSE LENGTH=522 | 201606
evm.model.scaffold_1333.603	Chr17	273541421	273542564	AT3G49190.1| O-acyltransferase (WSD1-like) family protein | Chr3:18231988-18234376 REVERSE LENGTH=522 | 201606
evm.model.scaffold_11579.1	Chr17	273588713	273591203	AT3G49190.1| O-acyltransferase (WSD1-like) family protein | Chr3:18231988-18234376 REVERSE LENGTH=522 | 201606
evm.model.scaffold_384.289	Chr17	273614227	273615007	AT3G49190.1| O-acyltransferase (WSD1-like) family protein | Chr3:18231988-18234376 REVERSE LENGTH=522 | 201606
evm.model.scaffold_384.288	Chr17	273638023	273640513	AT3G49190.1| O-acyltransferase (WSD1-like) family protein | Chr3:18231988-18234376 REVERSE LENGTH=522 | 201606
evm.model.scaffold_3682.53	Chr17	280662804	280665821	AT1G76490.1| hydroxy methylglutaryl CoA reductase 1 | Chr1:28695801-28698206 FORWARD LENGTH=642 | 201606
evm.model.scaffold_3682.58	Chr17	280759452	280759703	AT5G15180.1| Peroxidase superfamily protein | Chr5:4930561-4932211 FORWARD LENGTH=329 | 201606
evm.model.scaffold_3682.59	Chr17	280759769	280762857	AT3G01190.1| Peroxidase superfamily protein | Chr3:67236-68477 REVERSE LENGTH=321 | 201606
evm.model.scaffold_3682.60	Chr17	280782301	280792528	AT3G01190.1| Peroxidase superfamily protein | Chr3:67236-68477 REVERSE LENGTH=321 | 201606
evm.model.scaffold_3682.83	Chr17	281065764	281066339	AT2G46150.1| Late embryogenesis abundant (LEA) hydroxyproline-rich glycoprotein family | Chr2:18961424-18962089 FORWARD LENGTH=221 | 201606
evm.model.scaffold_3682.87	Chr17	281121626	281122731	AT3G21710.2| transmembrane protein | Chr3:7648380-7649533 FORWARD LENGTH=211 | 201606
evm.model.scaffold_3682.93	Chr17	281183818	281188344	AT5G50890.1| alpha/beta-Hydrolases superfamily protein | Chr5:20702684-20704235 FORWARD LENGTH=408 | 201606
evm.model.scaffold_1819.71	Chr17	289894988	289896441	AT1G04650.2| holliday junction resolvase | Chr1:1294893-1298004 REVERSE LENGTH=895 | 201606
evm.model.scaffold_1819.70	Chr17	289896839	289901116	AT1G04650.2| holliday junction resolvase | Chr1:1294893-1298004 REVERSE LENGTH=895 | 201606
evm.model.scaffold_1819.64	Chr17	289974497	289979173	AT1G17920.2| homeodomain GLABROUS 12 | Chr1:6162214-6165033 REVERSE LENGTH=687 | 201606
evm.model.scaffold_7432.124	Chr17	300503825	300504946	AT2G36026.1| Ovate family protein | Chr2:15127265-15127816 FORWARD LENGTH=183 | 201606
evm.model.scaffold_7432.124	Chr17	300503825	300504946	AT2G36026.1| Ovate family protein | Chr2:15127265-15127816 FORWARD LENGTH=183 | 201606
evm.model.scaffold_7432.124	Chr17	300503825	300504946	AT2G36026.1| Ovate family protein | Chr2:15127265-15127816 FORWARD LENGTH=183 | 201606
evm.model.scaffold_7432.75	Chr17	301114261	301118551	AT2G24280.1| alpha/beta-Hydrolases superfamily protein | Chr2:10334622-10336927 FORWARD LENGTH=494 | 201606
evm.model.scaffold_10154.151	Chr17	329017459	329017980	no hit
evm.model.scaffold_10154.149	Chr17	329024601	329025186	AT4G13950.1| ralf-like 31 | Chr4:8058268-8058609 REVERSE LENGTH=113 | 201606
evm.model.scaffold_10154.148	Chr17	329026940	329029228	AT3G57880.4| Calcium-dependent lipid-binding (CaLB domain) plant phosphoribosyltransferase family protein | Chr3:21431198-21433519 REVERSE LENGTH=773 | 201606
evm.model.scaffold_10154.146	Chr17	329096650	329099915	no hit
evm.model.scaffold_10154.145	Chr17	329101532	329115396	AT2G31970.1| DNA repair-recombination protein (RAD50) | Chr2:13600657-13608815 FORWARD LENGTH=1316 | 201606
evm.model.scaffold_10154.144	Chr17	329126720	329128638	AT3G23820.1| UDP-D-glucuronate 4-epimerase 6 | Chr3:8603645-8605027 FORWARD LENGTH=460 | 201606
evm.model.scaffold_10154.143	Chr17	329135167	329139227	AT3G23830.2| glycine-rich RNA-binding protein 4 | Chr3:8606762-8607677 REVERSE LENGTH=136 | 201606
evm.model.scaffold_10154.140	Chr17	329154522	329168149	AT4G30990.3| ARM repeat superfamily protein | Chr4:15084456-15097860 FORWARD LENGTH=2624 | 201606
evm.model.scaffold_10154.139	Chr17	329172945	329174778	AT2G39940.1| RNI-like superfamily protein | Chr2:16672848-16675486 REVERSE LENGTH=592 | 201606
evm.model.scaffold_1217.44	Chr18	13868391	13871222	AT1G34750.3| Protein phosphatase 2C family protein | Chr1:12736386-12737727 REVERSE LENGTH=282 | 201606
evm.model.scaffold_1217.43	Chr18	13883747	13886716	AT3G22590.1| PLANT HOMOLOGOUS TO PARAFIBROMIN | Chr3:8003999-8005452 FORWARD LENGTH=415 | 201606
evm.model.scaffold_1217.39	Chr18	13921664	13922966	AT5G54160.1| O-methyltransferase 1 | Chr5:21982075-21984167 FORWARD LENGTH=363 | 201606
evm.model.scaffold_5201.24	Chr18	19406177	19408451	AT1G34110.2| Leucine-rich receptor-like protein kinase family protein | Chr1:12417012-12421246 REVERSE LENGTH=1069 | 201606
evm.model.scaffold_5201.23	Chr18	19408472	19408918	AT1G34110.2| Leucine-rich receptor-like protein kinase family protein | Chr1:12417012-12421246 REVERSE LENGTH=1069 | 201606
evm.model.scaffold_5201.21	Chr18	19440105	19444856	no hit
evm.model.scaffold_5201.20	Chr18	19447948	19454676	AT3G46290.1| hercules receptor kinase 1 | Chr3:17013009-17015501 FORWARD LENGTH=830 | 201606
evm.model.scaffold_5927.41	Chr18	26666770	26667376	AT5G65360.1| Histone superfamily protein | Chr5:26120099-26120509 REVERSE LENGTH=136 | 201606
evm.model.scaffold_5927.44	Chr18	26694663	26696531	AT3G18020.1| Pentatricopeptide repeat (PPR) superfamily protein | Chr3:6165449-6167515 FORWARD LENGTH=688 | 201606
evm.model.scaffold_5927.45	Chr18	26698708	26699739	AT4G36020.2| cold shock domain protein 1 | Chr4:17043443-17044342 REVERSE LENGTH=265 | 201606
evm.model.scaffold_5927.46	Chr18	26723221	26723676	AT5G65360.1| Histone superfamily protein | Chr5:26120099-26120509 REVERSE LENGTH=136 | 201606
evm.model.scaffold_5927.51	Chr18	26749715	26750944	AT4G36020.2| cold shock domain protein 1 | Chr4:17043443-17044342 REVERSE LENGTH=265 | 201606
evm.model.scaffold_5927.52	Chr18	26762250	26763504	AT4G36020.2| cold shock domain protein 1 | Chr4:17043443-17044342 REVERSE LENGTH=265 | 201606
evm.model.scaffold_5927.53	Chr18	26768519	26770444	AT4G28200.1| U3 small nucleolar RNA-associated-like protein | Chr4:13987808-13990422 REVERSE LENGTH=648 | 201606
evm.model.scaffold_5927.54	Chr18	26771128	26772616	no hit
evm.model.scaffold_5927.55	Chr18	26780834	26783406	AT3G28345.1| ABC transporter family protein | Chr3:10593921-10598775 REVERSE LENGTH=1240 | 201606
evm.model.scaffold_5927.56	Chr18	26783442	26785238	AT3G28345.1| ABC transporter family protein | Chr3:10593921-10598775 REVERSE LENGTH=1240 | 201606
evm.model.scaffold_5927.57	Chr18	26819255	26824113	AT1G29880.1| glycyl-tRNA synthetase / glycine-tRNA ligase | Chr1:10459662-10462781 REVERSE LENGTH=729 | 201606
evm.model.scaffold_5927.58	Chr18	26828191	26833088	AT1G77220.1| organic solute transporter ostalpha protein (DUF300) | Chr1:29013232-29015530 FORWARD LENGTH=484 | 201606
evm.model.scaffold_63.402	Chr18	38927037	38929275	AT3G54420.1| homolog of carrot EP3-3 chitinase | Chr3:20145935-20147034 FORWARD LENGTH=273 | 201606
evm.model.scaffold_63.403	Chr18	38931476	38932677	AT3G54420.1| homolog of carrot EP3-3 chitinase | Chr3:20145935-20147034 FORWARD LENGTH=273 | 201606
evm.model.scaffold_5290.110	Chr18	42571288	42572449	AT1G56600.1| galactinol synthase 2 | Chr1:21207620-21209291 FORWARD LENGTH=335 | 201606
evm.model.scaffold_5290.107	Chr18	42622272	42623012	AT1G13570.2| F-box/RNI-like superfamily protein | Chr1:4643052-4643930 REVERSE LENGTH=292 | 201606
evm.model.scaffold_5290.104	Chr18	42665997	42667016	AT5G23960.2| terpene synthase 21 | Chr5:8092969-8095128 FORWARD LENGTH=545 | 201606
evm.model.scaffold_5290.103	Chr18	42667403	42668334	AT5G23960.2| terpene synthase 21 | Chr5:8092969-8095128 FORWARD LENGTH=545 | 201606
evm.model.scaffold_5290.99	Chr18	42692485	42693237	AT1G13570.2| F-box/RNI-like superfamily protein | Chr1:4643052-4643930 REVERSE LENGTH=292 | 201606
evm.model.scaffold_5290.97	Chr18	42695243	42698399	AT5G54850.1| hexon | Chr5:22280755-22281363 REVERSE LENGTH=202 | 201606
evm.model.scaffold_5290.92	Chr18	42716840	42719988	AT1G68090.1| annexin 5 | Chr1:25519442-25520774 REVERSE LENGTH=316 | 201606
evm.model.scaffold_1265.22	Chr18	50357837	50362616	AT5G47910.1| respiratory burst oxidase homologue D | Chr5:19397585-19401768 FORWARD LENGTH=921 | 201606
evm.model.scaffold_11129.5	Chr18	238998567	238999023	AT4G35270.4| Plant regulator RWP-RK family protein | Chr4:16777657-16780824 REVERSE LENGTH=963 | 201606
evm.model.scaffold_11129.5	Chr18	238998567	238999023	AT4G35270.4| Plant regulator RWP-RK family protein | Chr4:16777657-16780824 REVERSE LENGTH=963 | 201606
evm.model.scaffold_11129.5	Chr18	238998567	238999023	AT4G35270.4| Plant regulator RWP-RK family protein | Chr4:16777657-16780824 REVERSE LENGTH=963 | 201606
evm.model.scaffold_6926.67	Chr18	260701838	260705359	AT1G23460.1| Pectin lyase-like superfamily protein | Chr1:8327382-8329622 FORWARD LENGTH=460 | 201606
evm.model.scaffold_6926.68	Chr18	260780079	260787072	AT2G27790.2| RNA-binding (RRM/RBD/RNP motifs) family protein | Chr2:11847335-11849285 REVERSE LENGTH=240 | 201606
evm.model.scaffold_6926.69	Chr18	260785709	260786344	AT1G23530.1| transmembrane protein | Chr1:8345861-8346430 FORWARD LENGTH=189 | 201606
evm.model.scaffold_6926.70	Chr18	260793640	260794638	AT5G22250.1| Polynucleotidyl transferase%2C ribonuclease H-like superfamily protein | Chr5:7365605-7366441 REVERSE LENGTH=278| 201606
evm.model.scaffold_1638.127.1	Chr18	275553928	275569599	AT4G21470.1| riboflavin kinase/FMN hydrolase | Chr4:11431284-11433197 FORWARD LENGTH=379 | 201606
evm.model.scaffold_1638.127.1	Chr18	275553928	275569599	AT4G21470.1| riboflavin kinase/FMN hydrolase | Chr4:11431284-11433197 FORWARD LENGTH=379 | 201606
evm.model.scaffold_1638.128	Chr18	275584404	275587670	AT2G34930.1| disease resistance family protein / LRR family protein | Chr2:14737169-14739886 REVERSE LENGTH=905 | 201606
evm.model.scaffold_1638.129	Chr18	275588922	275595264	AT1G06320.1| hypothetical protein | Chr1:1930602-1931449 FORWARD LENGTH=195 | 201606
evm.model.scaffold_1638.243	Chr18	277684177	277688996	no hit
evm.model.scaffold_1638.245	Chr18	277696674	277698050	AT4G39920.1| C-CAP/cofactor C-like domain-containing protein | Chr4:18515882-18516919 FORWARD LENGTH=345 | 201606
evm.model.scaffold_1638.246	Chr18	277698590	277699746	AT5G61210.2| soluble N-ethylmaleimide-sensitive factor adaptor protein 33 | Chr5:24624027-24625366 FORWARD LENGTH=300 |201606
evm.model.scaffold_1638.249	Chr18	277734920	277737065	AT1G64970.1| gamma-tocopherol methyltransferase | Chr1:24134337-24135993 REVERSE LENGTH=348 | 201606
evm.model.scaffold_1638.419	Chr18	280914957	280920075	AT2G20680.1| Glycosyl hydrolase superfamily protein | Chr2:8921024-8923066 FORWARD LENGTH=433 | 201606
evm.model.scaffold_1638.420	Chr18	280921800	280926669	AT2G20680.1| Glycosyl hydrolase superfamily protein | Chr2:8921024-8923066 FORWARD LENGTH=433 | 201606
evm.model.scaffold_1638.421	Chr18	280938583	280939203	AT4G28310.1| microtubule-associated protein | Chr4:14017458-14018066 FORWARD LENGTH=202 | 201606
evm.model.scaffold_1638.422	Chr18	280940673	280941064	AT4G20970.1| basic helix-loop-helix (bHLH) DNA-binding superfamily protein | Chr4:11215259-11216212 FORWARD LENGTH=190 |201606
evm.model.scaffold_1638.423	Chr18	280981185	280982253	AT4G28310.1| microtubule-associated protein | Chr4:14017458-14018066 FORWARD LENGTH=202 | 201606
evm.model.scaffold_1638.424	Chr18	280988227	280989117	AT4G28310.1| microtubule-associated protein | Chr4:14017458-14018066 FORWARD LENGTH=202 | 201606
evm.model.scaffold_1638.425	Chr18	281024127	281024873	AT4G10230.1| no-apical-meristem-associated carboxy-terminal domain protein | Chr4:6366261-6367185 FORWARD LENGTH=273 | 201606
evm.model.scaffold_1638.426	Chr18	281025605	281029427	AT1G53025.1| Ubiquitin-conjugating enzyme family protein | Chr1:19757072-19759474 REVERSE LENGTH=543 | 201606
evm.model.scaffold_1638.427	Chr18	281031923	281039064	AT4G03550.1| glucan synthase-like 5 | Chr4:1573513-1579195 FORWARD LENGTH=1780 | 201606
evm.model.scaffold_1638.429	Chr18	281066961	281070444	AT4G28300.1| formin-like protein (DUF1421) | Chr4:14014860-14016823 FORWARD LENGTH=496 | 201606
evm.model.scaffold_1638.459	Chr18	281570003	281570704	AT2G20700.1| LORELEI-LIKE-GPI ANCHORED PROTEIN 2 | Chr2:8925003-8925714 REVERSE LENGTH=163 | 201606
evm.model.scaffold_1638.460	Chr18	281575717	281579816	AT4G20940.1| Leucine-rich receptor-like protein kinase family protein | Chr4:11202728-11206038 FORWARD LENGTH=1037 | 201606
evm.model.scaffold_8912.22	Chr18	293109839	293125955	AT3G12220.1| serine carboxypeptidase-like 16 | Chr3:3896531-3898915 REVERSE LENGTH=435 | 201606
evm.model.scaffold_8912.16	Chr18	293160042	293171761	AT2G21170.3| triosephosphate isomerase | Chr2:9071047-9073106 REVERSE LENGTH=315 | 201606
evm.model.scaffold_10558.93	Chr18	294671777	294672741	AT1G58170.1| Disease resistance-responsive (dirigent-like protein) family protein | Chr1:21536188-21536745 FORWARD LENGTH=185| 201606
evm.model.scaffold_10558.94	Chr18	294682584	294700034	AT4G23990.2| cellulose synthase like G3 | Chr4:12458091-12460498 FORWARD LENGTH=537 | 201606
evm.model.scaffold_10558.95	Chr18	294698997	294699922	AT5G49580.2| Chaperone DnaJ-domain superfamily protein | Chr5:20124640-20126813 REVERSE LENGTH=557 | 201606
evm.model.scaffold_10558.96	Chr18	294704158	294707592	AT2G18950.1| homogentisate phytyltransferase 1 | Chr2:8207491-8210047 FORWARD LENGTH=393 | 201606
evm.model.scaffold_10558.97	Chr18	294708432	294709004	no hit
evm.model.scaffold_10558.98	Chr18	294709015	294709939	AT3G47680.1| DNA binding protein | Chr3:17577483-17578391 REVERSE LENGTH=302 | 201606
evm.model.scaffold_10558.100	Chr18	294769833	294772107	AT2G21090.1| Pentatricopeptide repeat (PPR-like) superfamily protein | Chr2:9045695-9047488 REVERSE LENGTH=597 | 201606
evm.model.scaffold_10558.101	Chr18	294838549	294839370	AT4G38690.1| PLC-like phosphodiesterases superfamily protein | Chr4:18074743-18075699 REVERSE LENGTH=318 | 201606
evm.model.scaffold_10558.104	Chr18	294847066	294852955	AT2G21070.3| methyltransferase | Chr2:9040940-9043500 FORWARD LENGTH=513 | 201606
evm.model.scaffold_10165.109	Chr18	299459295	299460422	AT1G47790.1| F-box and associated interaction domains-containing protein | Chr1:17600004-17601173 REVERSE LENGTH=389 | 201606
evm.model.scaffold_10165.103	Chr18	299507478	299512341	AT1G04650.1| holliday junction resolvase | Chr1:1294893-1298903 REVERSE LENGTH=997 | 201606
evm.model.scaffold_10165.102	Chr18	299514473	299516977	AT1G53290.1| Galactosyltransferase family protein | Chr1:19871353-19873251 FORWARD LENGTH=345 | 201606
evm.model.scaffold_8250.1	Chr18	300925362	300926777	AT3G13320.1| cation exchanger 2 | Chr3:4315418-4317997 FORWARD LENGTH=441 | 201606
evm.model.scaffold_51.1	Chr18	300963501	300963809	AT1G80780.2| Polynucleotidyl transferase%2C ribonuclease H-like superfamily protein | Chr1:30358517-30359341 FORWARD LENGTH=274| 201606
evm.model.scaffold_51.1	Chr18	300963501	300963809	AT1G80780.2| Polynucleotidyl transferase%2C ribonuclease H-like superfamily protein | Chr1:30358517-30359341 FORWARD LENGTH=274| 201606
evm.model.scaffold_51.2	Chr18	300963870	300964331	AT2G32070.1| Polynucleotidyl transferase%2C ribonuclease H-like superfamily protein | Chr2:13640829-13641656 REVERSE LENGTH=275| 201606
evm.model.scaffold_51.2	Chr18	300963870	300964331	AT2G32070.1| Polynucleotidyl transferase%2C ribonuclease H-like superfamily protein | Chr2:13640829-13641656 REVERSE LENGTH=275| 201606
evm.model.scaffold_51.3	Chr18	301002383	301002844	AT2G32070.1| Polynucleotidyl transferase%2C ribonuclease H-like superfamily protein | Chr2:13640829-13641656 REVERSE LENGTH=275| 201606
evm.model.scaffold_51.3	Chr18	301002383	301002844	AT2G32070.1| Polynucleotidyl transferase%2C ribonuclease H-like superfamily protein | Chr2:13640829-13641656 REVERSE LENGTH=275| 201606
evm.model.scaffold_51.4	Chr18	301002911	301003213	AT1G80780.2| Polynucleotidyl transferase%2C ribonuclease H-like superfamily protein | Chr1:30358517-30359341 FORWARD LENGTH=274| 201606
evm.model.scaffold_51.4	Chr18	301002911	301003213	AT1G80780.2| Polynucleotidyl transferase%2C ribonuclease H-like superfamily protein | Chr1:30358517-30359341 FORWARD LENGTH=274| 201606
evm.model.scaffold_51.5	Chr18	301051085	301051450	no hit
evm.model.scaffold_51.8	Chr18	301060208	301060897	AT3G24068.1| Plant self-incompatibility protein S1 family | Chr3:8692266-8692667 REVERSE LENGTH=133 | 201606
evm.model.scaffold_51.62	Chr18	301878159	301881460	AT1G53920.1| GDSL-motif lipase 5 | Chr1:20137725-20139637 FORWARD LENGTH=385 | 201606
evm.model.scaffold_51.63	Chr18	301881627	301893427	AT1G53920.1| GDSL-motif lipase 5 | Chr1:20137725-20139637 FORWARD LENGTH=385 | 201606
evm.model.scaffold_51.64.1	Chr18	301906928	301912938	no hit
evm.model.scaffold_51.68	Chr18	301926935	301927712	no hit
evm.model.scaffold_51.69	Chr18	301940573	301941523	AT2G06265.1| zinc ion-binding protein | Chr2:2529780-2530255 REVERSE LENGTH=134 | 201606
evm.model.scaffold_468.105	Chr18	331317609	331319383	AT5G18960.2| FAR1-related sequence 12 | Chr5:6330556-6333071 FORWARD LENGTH=788 | 201606
evm.model.scaffold_468.103	Chr18	331326378	331328836	AT3G10250.5| histidine-tRNA ligase | Chr3:3168371-3170418 REVERSE LENGTH=324 | 201606
evm.model.scaffold_468.102	Chr18	331329919	331333226	AT5G19780.1| tubulin alpha-5 | Chr5:6687212-6688926 FORWARD LENGTH=450 | 201606
evm.model.scaffold_468.99	Chr18	331354636	331356507	AT1G17970.1| RING/U-box superfamily protein | Chr1:6185032-6187202 FORWARD LENGTH=368 | 201606
evm.model.scaffold_3294.61	Chr19	20257551	20260601	AT2G34930.1| disease resistance family protein / LRR family protein | Chr2:14737169-14739886 REVERSE LENGTH=905 | 201606
evm.model.scaffold_3294.64	Chr19	20349824	20350509	no hit
evm.model.scaffold_1138.292	Chr19	47920374	47924491	no hit
evm.model.scaffold_1138.294	Chr19	47961840	47966375	AT5G50700.1| hydroxysteroid dehydrogenase 1 | Chr5:20623259-20624995 REVERSE LENGTH=349 | 201606
evm.model.scaffold_1138.295	Chr19	47968621	47973285	AT2G25140.1| casein lytic proteinase B4 | Chr2:10697877-10701998 REVERSE LENGTH=964 | 201606
evm.model.scaffold_1138.303_evm.model.scaffold_1138.296	Chr19	48001706	48091337	AT5G23960.2| terpene synthase 21 | Chr5:8092969-8095128 FORWARD LENGTH=545 | 201606
evm.model.scaffold_1339.74	Chr19	57877080	57886444	AT4G21105.3| cytochrome-c oxidase/ electron carrier | Chr4:11266273-11266724 FORWARD LENGTH=68 | 201606
evm.model.scaffold_1339.75	Chr19	57887671	57895540	AT3G44680.1| histone deacetylase 9 | Chr3:16226769-16229752 REVERSE LENGTH=426 | 201606
evm.model.scaffold_1339.76	Chr19	57895915	57899588	AT3G44620.1| protein-tyrosine phosphatase | Chr3:16193858-16195422 FORWARD LENGTH=239 | 201606
evm.model.scaffold_1339.83	Chr19	57978672	57983958	AT2G27880.1| Argonaute family protein | Chr2:11871488-11876712 FORWARD LENGTH=997 | 201606
evm.model.scaffold_1339.84	Chr19	57984112	57986499	AT1G48410.1| Stabilizer of iron transporter SufD / Polynucleotidyl transferase | Chr1:17886285-17891892 REVERSE LENGTH=1048| 201606
evm.model.scaffold_1339.85	Chr19	57987497	57990149	AT1G57790.1| F-box family protein | Chr1:21404578-21405636 REVERSE LENGTH=352 | 201606
evm.model.scaffold_1036.220	Chr19	74533347	74535832	AT5G06560.1| myosin-binding protein (Protein of unknown function%2C DUF593) | Chr5:2003678-2005543 REVERSE LENGTH=518 |201606
evm.model.scaffold_1036.219	Chr19	74540993	74543444	AT1G57790.1| F-box family protein | Chr1:21404578-21405636 REVERSE LENGTH=352 | 201606
evm.model.scaffold_1036.218	Chr19	74578303	74582428	AT5G06590.1| hypothetical protein | Chr5:2016713-2018744 FORWARD LENGTH=314 | 201606
evm.model.scaffold_1036.217	Chr19	74586988	74600670	AT5G06600.2| ubiquitin-specific protease 12 | Chr5:2019545-2027834 REVERSE LENGTH=1115 | 201606
evm.model.scaffold_699.780	Chr19	92180700	92183381	AT3G45650.1| nitrate excretion transporter1 | Chr3:16759253-16761266 FORWARD LENGTH=558 | 201606
evm.model.scaffold_699.775	Chr19	92269765	92275400	AT3G45600.1| tetraspanin3 | Chr3:16733973-16735854 REVERSE LENGTH=285 | 201606
evm.model.scaffold_699.774	Chr19	92276220	92281163	AT3G52300.1| ATP synthase D chain | Chr3:19396689-19398119 FORWARD LENGTH=168 | 201606
evm.model.scaffold_652.32	Chr19	114993954	115001874	AT5G08720.1| polyketide cyclase/dehydrase/lipid transporter | Chr5:2841536-2845335 REVERSE LENGTH=719 | 201606
evm.model.scaffold_652.31	Chr19	115003745	115010170	AT5G08740.1| NAD(P)H dehydrogenase C1 | Chr5:2848752-2851323 REVERSE LENGTH=519 | 201606
evm.model.scaffold_921.95	Chr19	120122631	120126423	AT5G26667.4| P-loop containing nucleoside triphosphate hydrolases superfamily protein | Chr5:9276659-9278091 FORWARD LENGTH=202| 201606
evm.model.scaffold_921.94	Chr19	120126853	120129013	AT3G20230.1| Ribosomal L18p/L5e family protein | Chr3:7055639-7056679 REVERSE LENGTH=187 | 201606
evm.model.scaffold_921.93	Chr19	120159591	120162593	AT2G44230.1| hypothetical protein (DUF946) | Chr2:18286537-18288247 FORWARD LENGTH=542 | 201606
evm.model.scaffold_620.504	Chr19	129003699	129005251	AT1G03940.1| HXXXD-type acyl-transferase family protein | Chr1:1009542-1010951 REVERSE LENGTH=469 | 201606
evm.model.scaffold_620.505	Chr19	129005482	129006037	no hit
evm.model.scaffold_620.509	Chr19	129076462	129080672	AT5G60640.1| PDI-like 1-4 | Chr5:24371141-24373993 REVERSE LENGTH=597 | 201606
evm.model.scaffold_620.509	Chr19	129076462	129080672	AT5G60640.1| PDI-like 1-4 | Chr5:24371141-24373993 REVERSE LENGTH=597 | 201606
evm.model.scaffold_620.510	Chr19	129080817	129084033	AT3G05210.2| nucleotide repair protein | Chr3:1479591-1481302 FORWARD LENGTH=294 | 201606
evm.model.scaffold_620.510	Chr19	129080817	129084033	AT3G05210.2| nucleotide repair protein | Chr3:1479591-1481302 FORWARD LENGTH=294 | 201606
evm.model.scaffold_620.512	Chr19	129115410	129117151	AT1G03940.1| HXXXD-type acyl-transferase family protein | Chr1:1009542-1010951 REVERSE LENGTH=469 | 201606
evm.model.scaffold_620.515.1	Chr19	129168548	129174311	AT3G08505.3| zinc finger (CCCH-type/C3HC4-type RING finger) family protein | Chr3:2580603-2582043 REVERSE LENGTH=323 | 201606
evm.model.scaffold_1490.12	Chr19	150763207	150765271	AT1G61250.1| secretory carrier 3 | Chr1:22586035-22588664 FORWARD LENGTH=289 | 201606
evm.model.scaffold_1490.15	Chr19	150797332	150804040	AT1G11170.7| lysine ketoglutarate reductase trans-splicing-like protein (DUF707) | Chr1:3741724-3744459 FORWARD LENGTH=438| 201606
evm.model.scaffold_1490.16	Chr19	150813771	150820944	AT1G61215.1| bromodomain 4 | Chr1:22573173-22575374 FORWARD LENGTH=475 | 201606
evm.model.scaffold_1490.17	Chr19	150822961	150830340	AT4G03390.2| STRUBBELIG-receptor family 3 | Chr4:1490912-1494553 REVERSE LENGTH=776 | 201606
evm.model.scaffold_5326.63	Chr19	198376135	198381092	AT1G11330.1| S-locus lectin protein kinase family protein | Chr1:3810372-3813416 FORWARD LENGTH=840 | 201606
evm.model.scaffold_5326.65	Chr19	198405309	198413075	AT5G47490.2| RGPR-like protein | Chr5:19264675-19270487 FORWARD LENGTH=1361 | 201606
evm.model.scaffold_5326.66	Chr19	198466765	198471694	AT1G22750.3| transmembrane protein | Chr1:8050911-8052618 FORWARD LENGTH=241 | 201606
evm.model.scaffold_4785.32	Chr19	201257679	201258092	AT2G36430.1| transmembrane protein%2C putative (DUF247) | Chr2:15290211-15291557 FORWARD LENGTH=448 | 201606
evm.model.scaffold_4785.33.1	Chr19	201258459	201263855	AT5G65620.1| Zincin-like metalloproteases family protein | Chr5:26221951-26225784 FORWARD LENGTH=791 | 201606
evm.model.scaffold_4785.35	Chr19	201276884	201277810	no hit
evm.model.scaffold_4785.52	Chr19	201644020	201645240	AT3G17675.1| Cupredoxin superfamily protein | Chr3:6042244-6042850 REVERSE LENGTH=129 | 201606
evm.model.scaffold_4785.53	Chr19	201660738	201661356	AT3G17675.1| Cupredoxin superfamily protein | Chr3:6042244-6042850 REVERSE LENGTH=129 | 201606
evm.model.scaffold_4785.54	Chr19	201662559	201663410	AT5G67360.1| Subtilase family protein | Chr5:26872192-26874465 REVERSE LENGTH=757 | 201606
evm.model.scaffold_4785.57	Chr19	201685407	201687341	AT1G04110.1| Subtilase family protein | Chr1:1061457-1063784 REVERSE LENGTH=775 | 201606
evm.model.scaffold_4785.58.1	Chr19	201696136	201698860	AT1G27170.2| transmembrane receptors / ATP binding protein | Chr1:9433577-9439219 FORWARD LENGTH=1384 | 201606
evm.model.scaffold_4785.59	Chr19	201709658	201711868	AT1G04110.1| Subtilase family protein | Chr1:1061457-1063784 REVERSE LENGTH=775 | 201606
evm.model.scaffold_4785.78	Chr19	202029341	202033519	AT5G47040.1| lon protease 2 | Chr5:19093356-19098678 REVERSE LENGTH=888 | 201606
evm.model.scaffold_4785.79	Chr19	202033778	202035946	AT5G47040.1| lon protease 2 | Chr5:19093356-19098678 REVERSE LENGTH=888 | 201606
evm.model.scaffold_4785.80	Chr19	202037010	202049144	AT5G47010.1| RNA helicase | Chr5:19072009-19078856 FORWARD LENGTH=1254 | 201606
evm.model.scaffold_365.101	Chr19	208200543	208204357	AT1G75060.2| histone deacetylase complex subunit | Chr1:28181481-28183285 REVERSE LENGTH=241 | 201606
evm.model.scaffold_365.100	Chr19	208205131	208212288	AT4G23460.1| Adaptin family protein | Chr4:12243899-12248898 REVERSE LENGTH=893 | 201606
evm.model.scaffold_365.98	Chr19	208294723	208297341	AT1G13570.3| F-box/RNI-like superfamily protein | Chr1:4642528-4643930 REVERSE LENGTH=416 | 201606
evm.model.scaffold_365.96	Chr19	208317987	208322603	no hit
evm.model.scaffold_365.94	Chr19	208351677	208354245	AT5G41380.1| CCT motif family protein | Chr5:16562129-16563553 REVERSE LENGTH=307 | 201606
evm.model.scaffold_365.93	Chr19	208356986	208358467	AT3G59200.2| F-box/RNI-like superfamily protein | Chr3:21887484-21888653 FORWARD LENGTH=365 | 201606
evm.model.scaffold_365.92	Chr19	208359717	208361058	AT3G47680.1| DNA binding protein | Chr3:17577483-17578391 REVERSE LENGTH=302 | 201606
evm.model.scaffold_1065.126	Chr19	211046759	211047386	AT1G35340.3| ATP-dependent protease La (LON) domain protein | Chr1:12977768-12979560 FORWARD LENGTH=314 | 201606
evm.model.scaffold_32.17	Chr19	236097688	236101079	AT2G02240.1| F-box family protein | Chr2:592359-593602 REVERSE LENGTH=320 | 201606
evm.model.scaffold_32.18	Chr19	236101431	236103872	AT3G46290.1| hercules receptor kinase 1 | Chr3:17013009-17015501 FORWARD LENGTH=830 | 201606
evm.model.scaffold_1625.39	Chr20	4590712	4600624	AT3G47570.1| Leucine-rich repeat protein kinase family protein | Chr3:17527611-17530748 FORWARD LENGTH=1010 | 201606
evm.model.scaffold_1625.40	Chr20	4600736	4601389	AT5G20480.2| EF-TU receptor | Chr5:6922497-6925679 FORWARD LENGTH=1031 | 201606
evm.model.scaffold_1625.44	Chr20	4672613	4673728	no hit
evm.model.scaffold_1625.47	Chr20	4700032	4701156	AT3G22600.1| Bifunctional inhibitor/lipid-transfer protein/seed storage 2S albumin superfamily protein | Chr3:8006711-8007397 REVERSE LENGTH=170 | 201606
evm.model.scaffold_1043.32	Chr20	12265224	12270097	AT3G46290.1| hercules receptor kinase 1 | Chr3:17013009-17015501 FORWARD LENGTH=830 | 201606
evm.model.scaffold_998.11	Chr20	33007996	33008799	no hit
evm.model.scaffold_110.229	Chr20	55138040	55147776	AT2G36410.1| transcriptional activator (DUF662) | Chr2:15279041-15280270 FORWARD LENGTH=195 | 201606
evm.model.scaffold_2868.14	Chr20	65953593	65956246	AT1G48100.1| Pectin lyase-like superfamily protein | Chr1:17766921-17769625 FORWARD LENGTH=475 | 201606
evm.model.scaffold_2868.15	Chr20	65960215	65965490	AT3G17310.2| S-adenosyl-L-methionine-dependent methyltransferases superfamily protein | Chr3:5909294-5912838 REVERSE LENGTH=710| 201606
evm.model.scaffold_2868.22	Chr20	66108671	66109851	AT2G02350.2| SKP1 interacting partner 3 | Chr2:617972-619118 REVERSE LENGTH=294 | 201606
evm.model.scaffold_2868.23	Chr20	66110094	66113554	AT5G38990.1| Malectin/receptor-like protein kinase family protein | Chr5:15608824-15611466 FORWARD LENGTH=880 | 201606
evm.model.scaffold_2868.59	Chr20	66958358	66958790	AT5G05340.1| Peroxidase superfamily protein | Chr5:1579142-1580819 REVERSE LENGTH=324 | 201606
evm.model.scaffold_2868.64	Chr20	67059783	67060806	no hit
evm.model.scaffold_2868.65	Chr20	67063266	67067874	AT4G09430.1| disease resistance protein (TIR-NBS-LRR class) | Chr4:5970932-5973113 FORWARD LENGTH=555 | 201606
evm.model.scaffold_1515.52	Chr20	91099553	91102487	AT3G63440.1| cytokinin oxidase/dehydrogenase 6 | Chr3:23424291-23426265 FORWARD LENGTH=533 | 201606
evm.model.scaffold_1005.187	Chr20	169093940	169094687	AT3G23240.1| ethylene response factor 1 | Chr3:8295705-8296361 FORWARD LENGTH=218 | 201606
evm.model.scaffold_1005.188	Chr20	169097281	169098067	AT3G23240.1| ethylene response factor 1 | Chr3:8295705-8296361 FORWARD LENGTH=218 | 201606
evm.model.scaffold_1005.189	Chr20	169114376	169115510	AT1G05260.1| Peroxidase superfamily protein | Chr1:1529827-1531271 FORWARD LENGTH=326 | 201606
evm.model.scaffold_1005.189	Chr20	169114376	169115510	AT1G05260.1| Peroxidase superfamily protein | Chr1:1529827-1531271 FORWARD LENGTH=326 | 201606
evm.model.scaffold_1005.190	Chr20	169116386	169118767	AT1G06650.2| 2-oxoglutarate (2OG) and Fe(II)-dependent oxygenase superfamily protein | Chr1:2035909-2037186 FORWARD LENGTH=369| 201606
evm.model.scaffold_1005.190	Chr20	169116386	169118767	AT1G06650.2| 2-oxoglutarate (2OG) and Fe(II)-dependent oxygenase superfamily protein | Chr1:2035909-2037186 FORWARD LENGTH=369| 201606
evm.model.scaffold_1005.193	Chr20	169180888	169183964	AT1G05910.1| cell division cycle protein 48-related / CDC48-like protein | Chr1:1790796-1796503 FORWARD LENGTH=1210 | 201606
evm.model.scaffold_1005.193	Chr20	169180888	169183964	AT1G05910.1| cell division cycle protein 48-related / CDC48-like protein | Chr1:1790796-1796503 FORWARD LENGTH=1210 | 201606
evm.model.scaffold_1005.194	Chr20	169184315	169190015	AT1G05910.1| cell division cycle protein 48-related / CDC48-like protein | Chr1:1790796-1796503 FORWARD LENGTH=1210 | 201606
evm.model.scaffold_1005.194	Chr20	169184315	169190015	AT1G05910.1| cell division cycle protein 48-related / CDC48-like protein | Chr1:1790796-1796503 FORWARD LENGTH=1210 | 201606
evm.model.scaffold_1005.195	Chr20	169196525	169197139	AT5G43400.1| plant/protein | Chr5:17426182-17428149 REVERSE LENGTH=655 | 201606
evm.model.scaffold_1005.196	Chr20	169197167	169198498	AT5G43400.1| plant/protein | Chr5:17426182-17428149 REVERSE LENGTH=655 | 201606
evm.model.scaffold_1005.197	Chr20	169221269	169221901	AT5G43400.1| plant/protein | Chr5:17426182-17428149 REVERSE LENGTH=655 | 201606
evm.model.scaffold_1005.198	Chr20	169221936	169223390	AT5G43400.1| plant/protein | Chr5:17426182-17428149 REVERSE LENGTH=655 | 201606
evm.model.scaffold_7419.115	Chr20	184257095	184261384	AT5G47090.2| coiled-coil protein | Chr5:19127274-19128493 FORWARD LENGTH=310 | 201606
evm.model.scaffold_7419.115	Chr20	184257095	184261384	AT5G47090.2| coiled-coil protein | Chr5:19127274-19128493 FORWARD LENGTH=310 | 201606
evm.model.scaffold_7419.116	Chr20	184263883	184269828	AT4G17620.1| glycine-rich protein | Chr4:9822005-9824859 FORWARD LENGTH=544 | 201606
evm.model.scaffold_1348.238	Chr20	209353639	209356393	AT1G64625.4| Serine/threonine-protein kinase WNK (With No Lysine)-like protein | Chr1:24016878-24018829 FORWARD LENGTH=424| 201606
evm.model.scaffold_1348.207	Chr20	209799622	209800041	AT4G00905.1| NC domain-containing protein-like protein | Chr4:387865-389060 FORWARD LENGTH=263 | 201606
evm.model.scaffold_1348.204	Chr20	209809381	209811056	AT5G54070.1| heat shock transcription factor A9 | Chr5:21944018-21945092 FORWARD LENGTH=331 | 201606
evm.model.scaffold_1348.203	Chr20	209812225	209812698	AT5G06370.1| NC domain-containing protein-like protein | Chr5:1947299-1948432 REVERSE LENGTH=259 | 201606
evm.model.scaffold_1348.198	Chr20	209849458	209850779	AT5G06370.1| NC domain-containing protein-like protein | Chr5:1947299-1948432 REVERSE LENGTH=259 | 201606
evm.model.scaffold_1348.196	Chr20	209874339	209878004	no hit
evm.model.scaffold_1348.194	Chr20	209885150	209899970	AT5G13750.2| zinc induced facilitator-like 1 | Chr5:4438896-4441289 FORWARD LENGTH=392 | 201606
evm.model.scaffold_1348.193	Chr20	209892926	209893903	AT2G33730.1| P-loop containing nucleoside triphosphate hydrolases superfamily protein | Chr2:14265679-14267880 REVERSE LENGTH=733| 201606
evm.model.scaffold_1348.54	Chr20	212345623	212405205	AT1G10390.3| Nucleoporin autopeptidase | Chr1:3407265-3412045 REVERSE LENGTH=1041 | 201606
evm.model.scaffold_1348.53	Chr20	212412781	212415910	AT1G10390.3| Nucleoporin autopeptidase | Chr1:3407265-3412045 REVERSE LENGTH=1041 | 201606
evm.model.scaffold_881.291	Chr20	226974684	226979838	no hit
evm.model.scaffold_881.296	Chr20	227047677	227049899	AT4G24180.2| THAUMATIN-LIKE PROTEIN 1 | Chr4:12549859-12551221 REVERSE LENGTH=309 | 201606
evm.model.scaffold_6633.25	Chr20	235402092	235402433	no hit
evm.model.scaffold_6633.24	Chr20	235404146	235406262	AT1G40087.1| Plant transposase (Ptta/En/Spm family) | Chr1:14999762-15001868 REVERSE LENGTH=390 | 201606
evm.model.scaffold_6633.23	Chr20	235407573	235408312	AT1G10390.3| Nucleoporin autopeptidase | Chr1:3407265-3412045 REVERSE LENGTH=1041 | 201606
evm.model.scaffold_6633.22	Chr20	235466273	235471490	no hit
evm.model.scaffold_6633.20	Chr20	235488648	235489376	no hit
evm.model.scaffold_6633.19.2	Chr20	235501885	235507533	AT3G54630.1| kinetochore protein | Chr3:20221195-20222901 REVERSE LENGTH=568 | 201606
evm.model.scaffold_6633.18	Chr20	235515738	235517594	AT1G29670.1| GDSL-like Lipase/Acylhydrolase superfamily protein | Chr1:10375843-10377717 FORWARD LENGTH=363 | 201606
evm.model.scaffold_17.70	Chr20	255453295	255589318	AT2G23200.1| Protein kinase superfamily protein | Chr2:9879351-9881855 FORWARD LENGTH=834 | 201606
evm.model.scaffold_10838.24	Chr21	6768793	6771290	AT3G25810.1| Terpenoid cyclases/Protein prenyltransferases superfamily protein | Chr3:9430805-9433844 FORWARD LENGTH=598| 201606
evm.model.scaffold_10838.32	Chr21	6847727	6857149	AT4G16730.1| terpene synthase 02 | Chr4:9403119-9406003 FORWARD LENGTH=539 | 201606
evm.model.scaffold_3541.118	Chr21	12420613	12425525	AT1G04770.1| Tetratricopeptide repeat (TPR)-like superfamily protein | Chr1:1336564-1337767 REVERSE LENGTH=303 | 201606
evm.model.scaffold_3541.117	Chr21	12426227	12427754	AT1G04760.2| vesicle-associated membrane protein 726 | Chr1:1334760-1336070 FORWARD LENGTH=220 | 201606
evm.model.scaffold_3541.116	Chr21	12430082	12438229	AT1G04730.1| P-loop containing nucleoside triphosphate hydrolases superfamily protein | Chr1:1325385-1331086 REVERSE LENGTH=943| 201606
evm.model.scaffold_3541.115	Chr21	12439503	12445854	AT2G02250.1| phloem protein 2-B2 | Chr2:594655-595825 REVERSE LENGTH=310 | 201606
evm.model.scaffold_3541.113	Chr21	12529153	12530676	AT2G34930.1| disease resistance family protein / LRR family protein | Chr2:14737169-14739886 REVERSE LENGTH=905 | 201606
evm.model.scaffold_344.82	Chr21	29336946	29341473	AT5G60540.1| pyridoxine biosynthesis 2 | Chr5:24336874-24338647 REVERSE LENGTH=255 | 201606
evm.model.scaffold_344.81	Chr21	29342015	29342894	AT3G26600.1| armadillo repeat only 4 | Chr3:9769889-9771736 FORWARD LENGTH=615 | 201606
evm.model.scaffold_344.79	Chr21	29345689	29352313	AT5G60550.1| geminivirus rep interacting kinase 2 | Chr5:24340135-24342356 FORWARD LENGTH=407 | 201606
evm.model.scaffold_344.78	Chr21	29356347	29358116	AT5G60570.3| Galactose oxidase/kelch repeat superfamily protein | Chr5:24348713-24349894 FORWARD LENGTH=393 | 201606
evm.model.scaffold_344.77	Chr21	29360286	29361957	AT3G53400.1| peptide upstream protein | Chr3:19798526-19799926 FORWARD LENGTH=466 | 201606
evm.model.scaffold_344.74	Chr21	29417181	29420339	AT5G60580.3| RING/U-box superfamily protein | Chr5:24354298-24356706 FORWARD LENGTH=487 | 201606
evm.model.scaffold_344.73	Chr21	29421960	29424563	AT5G60590.2| DHBP synthase RibB-like alpha/beta domain-containing protein | Chr5:24357066-24358443 FORWARD LENGTH=288 |201606
evm.model.scaffold_344.72	Chr21	29425229	29425918	AT3G45230.1| hydroxyproline-rich glycoprotein family protein | Chr3:16569123-16569650 FORWARD LENGTH=175 | 201606
evm.model.scaffold_344.70	Chr21	29434199	29434883	AT1G70000.2| myb-like transcription factor family protein | Chr1:26363674-26364635 REVERSE LENGTH=261 | 201606
evm.model.scaffold_344.69	Chr21	29461005	29476948	AT4G29450.1| Leucine-rich repeat protein kinase family protein | Chr4:14478837-14482626 REVERSE LENGTH=863 | 201606
evm.model.scaffold_977.80	Chr21	46878694	46881180	AT3G04030.3| Homeodomain-like superfamily protein | Chr3:1042920-1044574 REVERSE LENGTH=394 | 201606
evm.model.scaffold_977.79	Chr21	46893090	46901351	no hit
evm.model.scaffold_977.78	Chr21	46902689	46903051	AT4G17360.1| Formyl transferase | Chr4:9703698-9705468 REVERSE LENGTH=328 | 201606
evm.model.scaffold_977.73	Chr21	46942936	46946362	AT3G58490.1| Phosphatidic acid phosphatase (PAP2) family protein | Chr3:21633065-21635057 FORWARD LENGTH=416 | 201606
evm.model.scaffold_977.71	Chr21	46966771	46973007	AT2G42520.3| P-loop containing nucleoside triphosphate hydrolases superfamily protein | Chr2:17705382-17708744 FORWARD LENGTH=633| 201606
evm.model.scaffold_977.70	Chr21	46974591	46978804	no hit
evm.model.scaffold_977.59_evm.model.scaffold_977.63_evm.model.scaffold_977.64_evm.model.scaffold_977.69	Chr21	46980401	47052635	PWA54102.1
evm.model.scaffold_977.68	Chr21	46984253	46985450	AT3G62260.1| Protein phosphatase 2C family protein | Chr3:23038516-23040391 REVERSE LENGTH=383 | 201606
evm.model.scaffold_11861.59	Chr21	153119846	153120176	AT5G40310.1| Exonuclease family protein | Chr5:16113272-16115816 REVERSE LENGTH=348 | 201606
evm.model.scaffold_11861.58	Chr21	153120849	153128355	AT5G05080.4| ubiquitin-conjugating enzyme 22 | Chr5:1498727-1499972 REVERSE LENGTH=251 | 201606
evm.model.scaffold_11861.50	Chr21	153280079	153285060	AT3G46530.1| NB-ARC domain-containing disease resistance protein | Chr3:17130739-17133246 REVERSE LENGTH=835 | 201606
evm.model.scaffold_1458.101	Chr21	159383286	159384287	AT3G06240.1| F-box family protein | Chr3:1887336-1888619 FORWARD LENGTH=427 | 201606
evm.model.scaffold_1458.100	Chr21	159385497	159386699	AT5G42020.1| Heat shock protein 70 (Hsp 70) family protein | Chr5:16807697-16810480 REVERSE LENGTH=668 | 201606
evm.model.scaffold_1458.94	Chr21	159490134	159493596	AT3G48750.1| cell division control 2 | Chr3:18072238-18074296 FORWARD LENGTH=294 | 201606
evm.model.scaffold_1458.93	Chr21	159494281	159494787	no hit
evm.model.scaffold_1458.92	Chr21	159517534	159518038	no hit
evm.model.scaffold_1458.91	Chr21	159519772	159520260	no hit
evm.model.scaffold_1458.90	Chr21	159530081	159532080	AT1G63130.2| Tetratricopeptide repeat (TPR)-like superfamily protein | Chr1:23412854-23414746 FORWARD LENGTH=630 | 201606
evm.model.scaffold_1458.89	Chr21	159538232	159540681	no hit
evm.model.scaffold_1458.88	Chr21	159540697	159540984	no hit
evm.model.scaffold_1458.87	Chr21	159541759	159542235	no hit
evm.model.scaffold_1838.124	Chr21	168160046	168163728	AT4G18550.1| alpha/beta-Hydrolases superfamily protein | Chr4:10225006-10226862 REVERSE LENGTH=419 | 201606
evm.model.scaffold_1838.125	Chr21	168233014	168235976	AT2G45510.1| cytochrome P450%2C family 704%2C subfamily A%2C polypeptide 2 | Chr2:18753085-18754944 FORWARD LENGTH=511 |201606
evm.model.scaffold_1838.127	Chr21	168258566	168262881	AT2G45510.1| cytochrome P450%2C family 704%2C subfamily A%2C polypeptide 2 | Chr2:18753085-18754944 FORWARD LENGTH=511 |201606
evm.model.scaffold_1838.142	Chr21	168496865	168504970	AT5G64440.1| fatty acid amide hydrolase | Chr5:25766229-25770260 FORWARD LENGTH=607 | 201606
evm.model.scaffold_1838.144	Chr21	168509257	168511345	AT4G37740.1| growth-regulating factor 2 | Chr4:17725533-17727609 REVERSE LENGTH=535 | 201606
evm.model.scaffold_10219.10	Chr21	190351562	190355032	AT3G28410.1| F-box/RNI-like superfamily protein | Chr3:10640152-10642071 REVERSE LENGTH=465 | 201606
evm.model.scaffold_10219.9	Chr21	190358077	190361168	AT3G59240.1| RNI-like superfamily protein | Chr3:21898682-21900364 REVERSE LENGTH=504 | 201606
evm.model.scaffold_10219.7	Chr21	190375973	190377340	AT3G12120.2| fatty acid desaturase 2 | Chr3:3860592-3861743 REVERSE LENGTH=383 | 201606
evm.model.scaffold_10219.2	Chr21	190409262	190410517	AT3G12120.2| fatty acid desaturase 2 | Chr3:3860592-3861743 REVERSE LENGTH=383 | 201606
evm.model.scaffold_11519.120	Chr21	195379777	195384894	AT1G22220.1| F-box family protein | Chr1:7846694-7847638 FORWARD LENGTH=314 | 201606
evm.model.scaffold_11519.123	Chr21	195403836	195406439	AT1G22220.1| F-box family protein | Chr1:7846694-7847638 FORWARD LENGTH=314 | 201606
evm.model.scaffold_11519.125	Chr21	195424507	195428690	AT5G58210.4| hydroxyproline-rich glycoprotein family protein | Chr5:23552427-23554045 FORWARD LENGTH=380 | 201606
evm.model.scaffold_11519.125	Chr21	195424507	195428690	AT5G58210.4| hydroxyproline-rich glycoprotein family protein | Chr5:23552427-23554045 FORWARD LENGTH=380 | 201606
evm.model.scaffold_11519.130	Chr21	195484387	195487800	AT5G09360.1| laccase 14 | Chr5:2906426-2908658 REVERSE LENGTH=569 | 201606
evm.model.scaffold_11519.130	Chr21	195484387	195487800	AT5G09360.1| laccase 14 | Chr5:2906426-2908658 REVERSE LENGTH=569 | 201606
evm.model.scaffold_11519.131	Chr21	195526315	195528477	AT5G09360.1| laccase 14 | Chr5:2906426-2908658 REVERSE LENGTH=569 | 201606
evm.model.scaffold_1780.111	Chr21	206490059	206494027	AT4G17570.3| GATA transcription factor 26 | Chr4:9784329-9786974 REVERSE LENGTH=514 | 201606
evm.model.scaffold_1067.7	Chr21	213523142	213527124	AT4G18030.1| S-adenosyl-L-methionine-dependent methyltransferases superfamily protein | Chr4:10012850-10015267 REVERSE LENGTH=621| 201606
evm.model.scaffold_1067.4_evm.model.scaffold_1067.5	Chr21	213531479	213537061	AT1G32400.3| tobamovirus multiplication 2A | Chr1:11689393-11690873 REVERSE LENGTH=280 | 201606
evm.model.scaffold_1067.2	Chr21	213566158	213569593	AT4G02440.1| F-box family protein | Chr4:1072555-1073565 FORWARD LENGTH=336 | 201606
evm.model.scaffold_1067.1	Chr21	213601004	213602066	AT5G35525.1| PLAC8 family protein | Chr5:13707084-13707818 FORWARD LENGTH=152 | 201606
evm.model.scaffold_10282.54	Chr21	213648168	213652489	AT2G35350.1| poltergeist like 1 | Chr2:14881360-14884116 REVERSE LENGTH=783 | 201606
evm.model.scaffold_10282.52	Chr21	213686877	213688805	AT4G17980.2| NAC domain containing protein 71 | Chr4:9978877-9980038 REVERSE LENGTH=292 | 201606
evm.model.scaffold_10282.51	Chr21	213689811	213692263	AT2G35330.2| RING/U-box superfamily protein | Chr2:14869260-14871673 FORWARD LENGTH=711 | 201606
evm.model.scaffold_10282.50	Chr21	213692274	213693302	AT1G32530.1| RING/U-box superfamily protein | Chr1:11759666-11762386 REVERSE LENGTH=711 | 201606
evm.model.scaffold_10282.49	Chr21	213699565	213711284	AT4G11850.1| phospholipase D gamma 1 | Chr4:7129352-7132937 REVERSE LENGTH=858 | 201606
evm.model.scaffold_473.9	Chr21	219262668	219273194	AT3G59140.1| multidrug resistance-associated protein 14 | Chr3:21863519-21868701 REVERSE LENGTH=1453 | 201606
evm.model.scaffold_473.5	Chr21	219370006	219371241	AT3G23590.1| REF4-related 1 | Chr3:8467638-8473469 FORWARD LENGTH=1309 | 201606
evm.model.scaffold_1539.58	Chr21	275938994	276269117	AT2G23200.1| Protein kinase superfamily protein | Chr2:9879351-9881855 FORWARD LENGTH=834 | 201606
evm.model.scaffold_1539.39	Chr21	276258077	276269302	AT5G39000.1| Malectin/receptor-like protein kinase family protein | Chr5:15611860-15614481 FORWARD LENGTH=873 | 201606
evm.model.scaffold_11225.90	Chr22	4665397	4668651	AT3G53380.1| Concanavalin A-like lectin protein kinase family protein | Chr3:19789204-19791351 REVERSE LENGTH=715 | 201606
evm.model.scaffold_11225.89	Chr22	4682304	4684179	AT2G37120.1| S1FA-like DNA-binding protein | Chr2:15594250-15594815 REVERSE LENGTH=76 | 201606
evm.model.scaffold_11225.88	Chr22	4737794	4743511	AT2G37110.1| PLAC8 family protein | Chr2:15592689-15593726 FORWARD LENGTH=242 | 201606
evm.model.scaffold_11225.82	Chr22	4785949	4789909	AT2G37100.1| protamine P1 family protein | Chr2:15591147-15592040 FORWARD LENGTH=297 | 201606
evm.model.scaffold_408.490	Chr22	13540148	13544631	AT3G15730.1| phospholipase D alpha 1 | Chr3:5330835-5333474 FORWARD LENGTH=810 | 201606
evm.model.scaffold_1573.555	Chr22	53376136	53382900	AT5G26030.2| ferrochelatase 1 | Chr5:9096675-9098752 FORWARD LENGTH=466 | 201606
evm.model.scaffold_1573.552	Chr22	53432843	53438952	AT5G17680.2| disease resistance protein (TIR-NBS-LRR class) | Chr5:5822999-5827153 FORWARD LENGTH=1295 | 201606
evm.model.scaffold_1573.547	Chr22	53501275	53519474	AT4G21530.1| Transducin/WD40 repeat-like superfamily protein | Chr4:11450743-11455862 FORWARD LENGTH=777 | 201606
evm.model.scaffold_3376.6	Chr22	88833819	88843919	no hit
evm.model.scaffold_1319.11	Chr22	94273979	94275590	AT1G74680.1| Exostosin family protein | Chr1:28059528-28060984 FORWARD LENGTH=461 | 201606
evm.model.scaffold_1319.10	Chr22	94302970	94303438	AT3G28917.1| mini zinc finger 2 | Chr3:10925014-10925316 FORWARD LENGTH=100 | 201606
evm.model.scaffold_1319.8	Chr22	94392229	94395893	AT3G47600.1| myb domain protein 94 | Chr3:17539627-17541035 REVERSE LENGTH=333 | 201606
evm.model.scaffold_1319.7	Chr22	94397054	94399579	no hit
evm.model.scaffold_8510.18	Chr22	109171640	109180338	AT1G35660.1| erythroid differentiation factor-like protein | Chr1:13192743-13197655 FORWARD LENGTH=1405 | 201606
evm.model.scaffold_1191.6	Chr22	112589780	112590343	AT1G11910.1| aspartic proteinase A1 | Chr1:4017119-4019874 REVERSE LENGTH=506 | 201606
evm.model.scaffold_1191.7	Chr22	112590410	112592016	AT4G04460.2| Saposin-like aspartyl protease family protein | Chr4:2225232-2227746 FORWARD LENGTH=504 | 201606
evm.model.scaffold_1191.8	Chr22	112655013	112658364	AT1G34420.1| leucine-rich repeat transmembrane protein kinase family protein | Chr1:12584587-12587570 FORWARD LENGTH=966| 201606
evm.model.scaffold_1191.9	Chr22	112658699	112663980	AT1G34430.1| 2-oxoacid dehydrogenases acyltransferase family protein | Chr1:12588027-12590084 REVERSE LENGTH=465 | 201606
evm.model.scaffold_1191.10	Chr22	112684115	112688035	AT1G34380.1| 5'-3' exonuclease family protein | Chr1:12553297-12554299 REVERSE LENGTH=264 | 201606
evm.model.scaffold_1191.11	Chr22	112688042	112689830	AT1G34380.2| 5'-3' exonuclease family protein | Chr1:12552839-12554299 REVERSE LENGTH=347 | 201606
evm.model.scaffold_1191.12	Chr22	112694456	112698535	AT1G22700.1| Tetratricopeptide repeat (TPR)-like superfamily protein | Chr1:8028323-8029878 REVERSE LENGTH=301 | 201606
evm.model.scaffold_1191.13.1	Chr22	112704083	112706085	AT1G34370.2| C2H2 and C2HC zinc fingers superfamily protein | Chr1:12551002-12552501 FORWARD LENGTH=499 | 201606
evm.model.scaffold_1191.14	Chr22	112720445	112733135	AT1G34340.1| alpha/beta-Hydrolases superfamily protein | Chr1:12530936-12534031 FORWARD LENGTH=530 | 201606
evm.model.scaffold_1554.1	Chr22	154246542	154247010	no hit
evm.model.scaffold_1554.6	Chr22	154398454	154402183	AT5G11480.1| P-loop containing nucleoside triphosphate hydrolases superfamily protein | Chr5:3669350-3671471 REVERSE LENGTH=318| 201606
evm.model.scaffold_1554.323	Chr22	161180626	161182032	AT1G01420.2| UDP-glucosyl transferase 72B3 | Chr1:154566-156020 REVERSE LENGTH=484 | 201606
evm.model.scaffold_1554.324	Chr22	161186893	161188384	AT1G01420.2| UDP-glucosyl transferase 72B3 | Chr1:154566-156020 REVERSE LENGTH=484 | 201606
evm.model.scaffold_1554.325	Chr22	161195830	161197387	AT4G01070.1| UDP-Glycosyltransferase superfamily protein | Chr4:461858-463300 REVERSE LENGTH=480 | 201606
evm.model.scaffold_1554.325	Chr22	161195830	161197387	AT4G01070.1| UDP-Glycosyltransferase superfamily protein | Chr4:461858-463300 REVERSE LENGTH=480 | 201606
evm.model.scaffold_11569.72	Chr22	167181780	167182619	AT2G32300.1| uclacyanin 1 | Chr2:13722510-13723464 FORWARD LENGTH=261 | 201606
evm.model.scaffold_11569.73.1	Chr22	167183650	167199582	AT4G11860.1| FAM63A-like protein (DUF544) | Chr4:7134237-7138361 REVERSE LENGTH=682 | 201606
evm.model.scaffold_1260.368	Chr22	189317027	189319423	AT4G32300.1| S-domain-2 5 | Chr4:15599970-15602435 FORWARD LENGTH=821 | 201606
evm.model.scaffold_1260.364	Chr22	189393793	189394932	AT4G32300.1| S-domain-2 5 | Chr4:15599970-15602435 FORWARD LENGTH=821 | 201606
evm.model.scaffold_1260.363	Chr22	189446292	189446715	no hit
evm.model.scaffold_1260.362	Chr22	189447217	189448452	AT4G32300.1| S-domain-2 5 | Chr4:15599970-15602435 FORWARD LENGTH=821 | 201606
evm.model.scaffold_1260.361	Chr22	189448814	189454347	AT4G32320.1| ascorbate peroxidase 6 | Chr4:15602777-15605234 FORWARD LENGTH=329 | 201606
evm.model.scaffold_173.45	Chr22	196673000	196673860	no hit
evm.model.scaffold_173.55	Chr22	196771330	196779787	AT3G42050.1| vacuolar ATP synthase subunit H family protein | Chr3:14228846-14232228 REVERSE LENGTH=441 | 201606
evm.model.scaffold_173.56	Chr22	196783620	196784439	no hit
evm.model.scaffold_838.49	Chr22	233825716	233827072	AT5G15740.1| O-fucosyltransferase family protein | Chr5:5134788-5136956 REVERSE LENGTH=508 | 201606
evm.model.scaffold_838.52	Chr22	233872265	233873479	AT5G15740.1| O-fucosyltransferase family protein | Chr5:5134788-5136956 REVERSE LENGTH=508 | 201606
evm.model.scaffold_838.52	Chr22	233872265	233873479	AT5G15740.1| O-fucosyltransferase family protein | Chr5:5134788-5136956 REVERSE LENGTH=508 | 201606
evm.model.scaffold_2387.288	Chr22	255522306	255527928	AT5G41360.2| homolog of Xeroderma pigmentosum complementation group B 2 | Chr5:16544574-16549237 FORWARD LENGTH=761 | 201606
evm.model.scaffold_2387.287	Chr22	255682308	255682877	AT5G59310.1| lipid transfer protein 4 | Chr5:23925296-23925772 REVERSE LENGTH=112 | 201606
evm.model.scaffold_1281.151	Chr22	284897416	284897671	AT4G33270.1| Transducin family protein / WD-40 repeat family protein | Chr4:16044545-16046590 REVERSE LENGTH=457 | 201606
evm.model.scaffold_1281.150	Chr22	284897673	284898829	AT4G33260.2| Transducin family protein / WD-40 repeat family protein | Chr4:16041195-16043180 REVERSE LENGTH=441 | 201606
evm.model.scaffold_1281.149	Chr22	284898831	284899551	AT4G33270.1| Transducin family protein / WD-40 repeat family protein | Chr4:16044545-16046590 REVERSE LENGTH=457 | 201606
evm.model.scaffold_1281.148	Chr22	284900749	284903315	AT1G52603.1| GRF zinc finger protein | Chr1:19595751-19596295 FORWARD LENGTH=121 | 201606
evm.model.scaffold_1281.145	Chr22	284940654	284944738	AT2G42590.2| general regulatory factor 9 | Chr2:17732118-17733775 REVERSE LENGTH=262 | 201606
evm.model.scaffold_9011.30	Chr22	287628199	287630274	AT3G14470.2| NB-ARC domain-containing disease resistance protein | Chr3:4857940-4861104 FORWARD LENGTH=1054 | 201606
evm.model.scaffold_9011.29	Chr22	287630361	287631380	AT3G14470.2| NB-ARC domain-containing disease resistance protein | Chr3:4857940-4861104 FORWARD LENGTH=1054 | 201606
evm.model.scaffold_9011.22	Chr22	287716663	287717693	AT2G30130.1| Lateral organ boundaries (LOB) domain family protein | Chr2:12868740-12869684 FORWARD LENGTH=193 | 201606
evm.model.scaffold_9011.21	Chr22	287718796	287720556	AT3G14470.2| NB-ARC domain-containing disease resistance protein | Chr3:4857940-4861104 FORWARD LENGTH=1054 | 201606
evm.model.scaffold_10513.386	Chr22	309805813	309806579	AT5G67360.1| Subtilase family protein | Chr5:26872192-26874465 REVERSE LENGTH=757 | 201606
evm.model.scaffold_10513.382	Chr22	309842917	309863889	AT5G17680.1| disease resistance protein (TIR-NBS-LRR class) | Chr5:5822999-5827153 FORWARD LENGTH=1294 | 201606
evm.model.scaffold_10513.379	Chr22	309884226	309887694	AT5G17680.1| disease resistance protein (TIR-NBS-LRR class) | Chr5:5822999-5827153 FORWARD LENGTH=1294 | 201606
evm.model.scaffold_10513.377	Chr22	309923734	309924886	AT4G12010.1| Disease resistance protein (TIR-NBS-LRR class) family | Chr4:7197325-7201393 REVERSE LENGTH=1219 | 201606
evm.model.scaffold_10513.376	Chr22	309925327	309945929	AT5G17680.2| disease resistance protein (TIR-NBS-LRR class) | Chr5:5822999-5827153 FORWARD LENGTH=1295 | 201606
evm.model.scaffold_10513.373	Chr22	309983206	309985572	AT5G55570.1| transmembrane protein | Chr5:22514587-22515260 REVERSE LENGTH=143 | 201606
evm.model.scaffold_10513.372.1	Chr22	309985652	309987561	AT5G54630.1| zinc finger protein-like protein | Chr5:22192607-22194260 REVERSE LENGTH=472 | 201606
evm.model.scaffold_10513.257	Chr22	311743641	311745919	AT4G22970.3| separase | Chr4:12033703-12043572 REVERSE LENGTH=2181 | 201606
evm.model.scaffold_10513.249	Chr22	311801774	311805187	AT4G26710.2| ATPase%2C V0 complex%2C subunit E | Chr4:13468705-13469668 FORWARD LENGTH=70 | 201606
evm.model.scaffold_10513.248	Chr22	311841196	311847703	AT5G55260.1| protein phosphatase X 2 | Chr5:22416808-22418621 FORWARD LENGTH=305 | 201606
evm.model.scaffold_10513.247	Chr22	311849043	311850811	AT4G12560.3| F-box and associated interaction domains-containing protein | Chr4:7441815-7443157 FORWARD LENGTH=413 | 201606
evm.model.scaffold_10513.246	Chr22	311860460	311862802	AT4G12560.3| F-box and associated interaction domains-containing protein | Chr4:7441815-7443157 FORWARD LENGTH=413 | 201606
evm.model.scaffold_10513.244	Chr22	311878513	311879735	AT3G07870.1| F-box and associated interaction domains-containing protein | Chr3:2510871-2512124 FORWARD LENGTH=417 | 201606
evm.model.scaffold_10513.241	Chr22	311901636	311906921	AT4G12560.3| F-box and associated interaction domains-containing protein | Chr4:7441815-7443157 FORWARD LENGTH=413 | 201606
evm.model.scaffold_10513.240	Chr22	311908216	311908632	AT1G47790.1| F-box and associated interaction domains-containing protein | Chr1:17600004-17601173 REVERSE LENGTH=389 | 201606
evm.model.scaffold_10513.239	Chr22	311908637	311909629	AT3G07870.1| F-box and associated interaction domains-containing protein | Chr3:2510871-2512124 FORWARD LENGTH=417 | 201606
evm.model.scaffold_10513.238	Chr22	311909843	311913204	no hit
evm.model.scaffold_25.491	Chr23	55762515	55768189	AT5G62890.4| Xanthine/uracil permease family protein | Chr5:25243723-25246748 FORWARD LENGTH=476 | 201606
evm.model.scaffold_25.490	Chr23	55768257	55770365	AT5G62890.3| Xanthine/uracil permease family protein | Chr5:25243723-25247075 FORWARD LENGTH=532 | 201606
evm.model.scaffold_25.489	Chr23	55772616	55773182	no hit
evm.model.scaffold_25.486	Chr23	55860460	55861868	AT5G50090.1| D-ribose-binding periplasmic protein | Chr5:20369961-20370878 FORWARD LENGTH=159 | 201606
evm.model.scaffold_25.485	Chr23	55865681	55872276	AT5G62570.1| Calmodulin binding protein-like protein | Chr5:25114362-25116967 FORWARD LENGTH=509 | 201606
evm.model.scaffold_899.159	Chr23	98102221	98102690	AT3G28917.1| mini zinc finger 2 | Chr3:10925014-10925316 FORWARD LENGTH=100 | 201606
evm.model.scaffold_987.187	Chr23	183086171	183088373	AT1G48580.3| nuclear localized protein | Chr1:17958403-17960619 REVERSE LENGTH=457 | 201606
evm.model.scaffold_987.188	Chr23	183116877	183117286	AT1G05760.1| Mannose-binding lectin superfamily protein | Chr1:1723797-1724440 REVERSE LENGTH=174 | 201606
evm.model.scaffold_987.188	Chr23	183116877	183117286	AT1G05760.1| Mannose-binding lectin superfamily protein | Chr1:1723797-1724440 REVERSE LENGTH=174 | 201606
evm.model.scaffold_987.189	Chr23	183119706	183121096	AT5G41210.1| glutathione S-transferase THETA 1 | Chr5:16492550-16493884 REVERSE LENGTH=245 | 201606
evm.model.scaffold_987.189	Chr23	183119706	183121096	AT5G41210.1| glutathione S-transferase THETA 1 | Chr5:16492550-16493884 REVERSE LENGTH=245 | 201606
evm.model.scaffold_987.191	Chr23	183192840	183193452	AT1G05760.1| Mannose-binding lectin superfamily protein | Chr1:1723797-1724440 REVERSE LENGTH=174 | 201606
evm.model.scaffold_987.192	Chr23	183217340	183222074	AT1G54930.2| GRF zinc finger / Zinc knuckle protein | Chr1:20478267-20479671 REVERSE LENGTH=396 | 201606
evm.model.scaffold_987.193	Chr23	183229943	183237063	AT3G66658.2| aldehyde dehydrogenase 22A1 | Chr3:2095341-2099013 REVERSE LENGTH=596 | 201606
evm.model.scaffold_987.194	Chr23	183242543	183244930	AT3G16990.1| heme oxygenase-like%2C multi-helical | Chr3:5795937-5796783 REVERSE LENGTH=221 | 201606
evm.model.scaffold_987.195	Chr23	183263728	183265584	AT3G03450.1| RGA-like 2 | Chr3:819636-821279 REVERSE LENGTH=547 | 201606
evm.model.scaffold_987.196	Chr23	183266062	183267702	AT3G03450.1| RGA-like 2 | Chr3:819636-821279 REVERSE LENGTH=547 | 201606
evm.model.scaffold_821.88	Chr23	190720571	190788120	AT2G25430.1| epsin N-terminal homology (ENTH) domain-containing protein / clathrin assembly protein-like protein | Chr2:10822716-10824677 FORWARD LENGTH=653 | 201606
evm.model.scaffold_821.90	Chr23	190814003	190816838	AT4G32300.1| S-domain-2 5 | Chr4:15599970-15602435 FORWARD LENGTH=821 | 201606
evm.model.scaffold_821.92	Chr23	190865051	190867414	AT4G32300.1| S-domain-2 5 | Chr4:15599970-15602435 FORWARD LENGTH=821 | 201606
evm.model.scaffold_821.104	Chr23	190940427	190941937	AT4G32300.1| S-domain-2 5 | Chr4:15599970-15602435 FORWARD LENGTH=821 | 201606
evm.model.scaffold_657.44	Chr23	209097445	209102331	AT2G16850.1| plasma membrane intrinsic protein 2%3B8 | Chr2:7301647-7303180 FORWARD LENGTH=278 | 201606
evm.model.scaffold_657.43	Chr23	209236119	209236928	AT1G66540.2| Cytochrome P450 superfamily protein | Chr1:24825446-24826502 FORWARD LENGTH=327 | 201606
evm.model.scaffold_657.42	Chr23	209236960	209237544	AT2G23190.1| cytochrome P450%2C family 81%2C subfamily D%2C polypeptide 7 | Chr2:9877058-9879007 FORWARD LENGTH=543 | 201606
evm.model.scaffold_604.190	Chr23	221846781	221849334	AT5G53480.1| ARM repeat superfamily protein | Chr5:21714016-21716709 FORWARD LENGTH=870 | 201606
evm.model.scaffold_604.189	Chr23	221849340	221850643	AT5G53480.1| ARM repeat superfamily protein | Chr5:21714016-21716709 FORWARD LENGTH=870 | 201606
evm.model.scaffold_604.188	Chr23	221878186	221880911	AT2G46550.2| transmembrane protein | Chr2:19112264-19113037 REVERSE LENGTH=257 | 201606
evm.model.scaffold_604.187	Chr23	221884453	221893293	AT2G45550.1| cytochrome P450%2C family 76%2C subfamily C%2C polypeptide 4 | Chr2:18773541-18775654 REVERSE LENGTH=511 |201606
evm.model.scaffold_604.182	Chr23	221947579	221956171	no hit
evm.model.scaffold_604.181	Chr23	221968916	221972263	AT5G53045.1| transcription factor | Chr5:21508603-21509538 REVERSE LENGTH=96 | 201606
evm.model.scaffold_604.180	Chr23	221978653	221981732	AT3G49290.2| ABL interactor-like protein 2 | Chr3:18273407-18275221 FORWARD LENGTH=312 | 201606
evm.model.scaffold_604.111	Chr23	223077863	223078762	no hit
evm.model.scaffold_604.109	Chr23	223118669	223121148	AT5G53360.2| TRAF-like superfamily protein | Chr5:21648098-21649269 FORWARD LENGTH=180 | 201606
evm.model.scaffold_1763.129	Chr23	257809908	257812966	AT5G39000.1| Malectin/receptor-like protein kinase family protein | Chr5:15611860-15614481 FORWARD LENGTH=873 | 201606
evm.model.scaffold_779.32	Chr23	261375105	261389619	AT1G02170.1| metacaspase 1 | Chr1:411883-413426 FORWARD LENGTH=367 | 201606
evm.model.scaffold_779.35	Chr23	261443681	261444022	AT4G01800.1| Albino or Glassy Yellow 1 | Chr4:770926-776131 REVERSE LENGTH=1022 | 201606
evm.model.scaffold_779.36	Chr23	261447985	261449411	AT3G48260.2| with no lysine (K) kinase 3 | Chr3:17873012-17874758 REVERSE LENGTH=421 | 201606
evm.model.scaffold_779.37	Chr23	261487139	261487492	no hit
evm.model.scaffold_779.38	Chr23	261488849	261493372	AT1G34340.1| alpha/beta-Hydrolases superfamily protein | Chr1:12530936-12534031 FORWARD LENGTH=530 | 201606
evm.model.scaffold_779.46	Chr23	261755576	261773619	AT1G58060.1| RNA helicase family protein | Chr1:21489480-21501775 REVERSE LENGTH=1459 | 201606
evm.model.scaffold_779.47	Chr23	261776757	261779989	AT5G59190.1| subtilase family protein | Chr5:23885855-23888673 FORWARD LENGTH=693 | 201606
evm.model.scaffold_779.48	Chr23	261788316	261795030	AT4G19210.1| RNAse l inhibitor protein 2 | Chr4:10501906-10504776 FORWARD LENGTH=605 | 201606
evm.model.scaffold_779.176	Chr23	263768422	263770206	AT1G65680.1| expansin B2 | Chr1:24427266-24428399 FORWARD LENGTH=273 | 201606
evm.model.scaffold_779.178	Chr23	263793556	263794862	AT1G65680.1| expansin B2 | Chr1:24427266-24428399 FORWARD LENGTH=273 | 201606
evm.model.scaffold_779.179	Chr23	263800473	263804212	AT2G28680.1| RmlC-like cupins superfamily protein | Chr2:12303118-12304747 REVERSE LENGTH=356 | 201606
evm.model.scaffold_779.181	Chr23	263877894	263878613	AT3G22060.1| Receptor-like protein kinase-related family protein | Chr3:7771065-7772137 FORWARD LENGTH=252 | 201606
evm.model.scaffold_10498.248	Chr23	278497817	278498582	AT5G39160.1| RmlC-like cupins superfamily protein | Chr5:15679195-15679970 REVERSE LENGTH=222 | 201606
evm.model.scaffold_10498.247	Chr23	278507703	278508466	AT5G39160.1| RmlC-like cupins superfamily protein | Chr5:15679195-15679970 REVERSE LENGTH=222 | 201606
evm.model.scaffold_10498.245	Chr23	278544666	278545634	AT5G44860.2| polyadenylate-binding protein 1-B-binding protein | Chr5:18110688-18111653 REVERSE LENGTH=321 | 201606
evm.model.scaffold_10498.241	Chr23	278573496	278574287	AT5G39160.1| RmlC-like cupins superfamily protein | Chr5:15679195-15679970 REVERSE LENGTH=222 | 201606
evm.model.scaffold_10498.240	Chr23	278578274	278578957	AT5G54970.1| hypothetical protein | Chr5:22313271-22313648 FORWARD LENGTH=125 | 201606
evm.model.scaffold_10498.235	Chr23	278750543	278752246	AT4G05475.1| RNI-like superfamily protein | Chr4:2765962-2767957 REVERSE LENGTH=309 | 201606
evm.model.scaffold_10498.231	Chr23	278766387	278774044	AT1G65560.1| Zinc-binding dehydrogenase family protein | Chr1:24371608-24373673 REVERSE LENGTH=350 | 201606
evm.model.scaffold_10498.230	Chr23	278784729	278785492	AT1G05140.1| Peptidase M50 family protein | Chr1:1482681-1484006 FORWARD LENGTH=441 | 201606
evm.model.scaffold_10498.229	Chr23	278785991	278795360	AT5G16990.1| Zinc-binding dehydrogenase family protein | Chr5:5581831-5583849 REVERSE LENGTH=343 | 201606
evm.model.scaffold_10498.228	Chr23	278795879	278797443	AT2G32480.1| chloroplastic membrane metallo proteases | Chr2:13788679-13790022 REVERSE LENGTH=447 | 201606
evm.model.scaffold_10498.227	Chr23	278799308	278800070	AT5G39160.1| RmlC-like cupins superfamily protein | Chr5:15679195-15679970 REVERSE LENGTH=222 | 201606
evm.model.scaffold_10498.226	Chr23	278802323	278803083	AT5G39160.1| RmlC-like cupins superfamily protein | Chr5:15679195-15679970 REVERSE LENGTH=222 | 201606
evm.model.scaffold_10498.224	Chr23	278824626	278825350	AT5G39160.1| RmlC-like cupins superfamily protein | Chr5:15679195-15679970 REVERSE LENGTH=222 | 201606
evm.model.scaffold_10498.223	Chr23	278831739	278832263	AT5G39160.2| RmlC-like cupins superfamily protein | Chr5:15679195-15679970 REVERSE LENGTH=200 | 201606
evm.model.scaffold_10498.222	Chr23	278860248	278861019	AT5G39160.3| RmlC-like cupins superfamily protein | Chr5:15679195-15679970 REVERSE LENGTH=218 | 201606
evm.model.scaffold_10498.221	Chr23	278864109	278864930	AT5G39160.1| RmlC-like cupins superfamily protein | Chr5:15679195-15679970 REVERSE LENGTH=222 | 201606
evm.model.scaffold_10498.220	Chr23	278866067	278866995	AT5G39130.1| RmlC-like cupins superfamily protein | Chr5:15665638-15666413 REVERSE LENGTH=222 | 201606
evm.model.scaffold_10498.219	Chr23	278868422	278869855	AT5G38960.1| RmlC-like cupins superfamily protein | Chr5:15592986-15593783 FORWARD LENGTH=223 | 201606
evm.model.scaffold_5254.31	Chr23	293359893	293360119	no hit
evm.model.scaffold_5254.26	Chr23	293427064	293428159	AT4G32010.1| HSI2-like 1 | Chr4:15481231-15484897 FORWARD LENGTH=780 | 201606
evm.model.scaffold_1698.72	Chr23	300678822	300683470	AT4G27070.1| tryptophan synthase beta-subunit 2 | Chr4:13586564-13588619 FORWARD LENGTH=475 | 201606
evm.model.scaffold_1698.73	Chr23	300684156	300687298	AT5G54800.1| glucose 6-phosphate/phosphate translocator 1 | Chr5:22261408-22263562 FORWARD LENGTH=388 | 201606
evm.model.scaffold_1698.74	Chr23	300691666	300695981	AT4G14096.2| F-box/RNI-like superfamily protein | Chr4:8124606-8126202 FORWARD LENGTH=468 | 201606
evm.model.scaffold_1698.78	Chr23	300743503	300744861	AT4G18220.1| Drug/metabolite transporter superfamily protein | Chr4:10078768-10080109 FORWARD LENGTH=390 | 201606
evm.model.scaffold_1698.79	Chr23	300757551	300757738	no hit
evm.model.scaffold_1698.80	Chr23	300777979	300782247	AT1G50200.2| Alanyl-tRNA synthetase | Chr1:18591429-18598311 REVERSE LENGTH=1011 | 201606
evm.model.scaffold_1698.82	Chr23	300784348	300785774	AT1G69830.1| alpha-amylase-like 3 | Chr1:26288518-26293003 REVERSE LENGTH=887 | 201606
evm.model.scaffold_81.24	Chr23	302305863	302309733	AT5G17680.2| disease resistance protein (TIR-NBS-LRR class) | Chr5:5822999-5827153 FORWARD LENGTH=1295 | 201606
evm.model.scaffold_81.24	Chr23	302305863	302309733	AT5G17680.2| disease resistance protein (TIR-NBS-LRR class) | Chr5:5822999-5827153 FORWARD LENGTH=1295 | 201606
evm.model.scaffold_81.26	Chr23	302346428	302347146	no hit
evm.model.scaffold_81.26	Chr23	302346428	302347146	no hit
evm.model.scaffold_81.27	Chr23	302350851	302357177	AT5G17680.2| disease resistance protein (TIR-NBS-LRR class) | Chr5:5822999-5827153 FORWARD LENGTH=1295 | 201606
evm.model.scaffold_81.27	Chr23	302350851	302357177	AT5G17680.2| disease resistance protein (TIR-NBS-LRR class) | Chr5:5822999-5827153 FORWARD LENGTH=1295 | 201606
evm.model.scaffold_12192.6	Chr23	307305862	307307067	AT3G06240.1| F-box family protein | Chr3:1887336-1888619 FORWARD LENGTH=427 | 201606
evm.model.scaffold_12192.7	Chr23	307317765	307318298	AT1G67130.1| F-box family protein | Chr1:25099262-25100625 REVERSE LENGTH=391 | 201606
evm.model.scaffold_12192.8	Chr23	307336908	307338101	AT3G06240.1| F-box family protein | Chr3:1887336-1888619 FORWARD LENGTH=427 | 201606
evm.model.scaffold_12192.9	Chr23	307342217	307345309	AT3G20390.1| endoribonuclease L-PSP family protein | Chr3:7110227-7111695 REVERSE LENGTH=187 | 201606
evm.model.scaffold_12192.10	Chr23	307357021	307360221	AT4G00893.1| F-box/kelch-repeat protein | Chr4:379971-381396 REVERSE LENGTH=388 | 201606
evm.model.scaffold_12192.11	Chr23	307362222	307364763	AT1G57790.1| F-box family protein | Chr1:21404578-21405636 REVERSE LENGTH=352 | 201606
evm.model.scaffold_753.334	Chr23	313119388	313120015	AT5G06980.4| hypothetical protein | Chr5:2167799-2169110 FORWARD LENGTH=279 | 201606
evm.model.scaffold_753.335	Chr23	313120778	313124442	AT5G17680.1| disease resistance protein (TIR-NBS-LRR class) | Chr5:5822999-5827153 FORWARD LENGTH=1294 | 201606
evm.model.scaffold_753.337	Chr23	313142155	313147064	AT5G17680.1| disease resistance protein (TIR-NBS-LRR class) | Chr5:5822999-5827153 FORWARD LENGTH=1294 | 201606
evm.model.scaffold_753.338	Chr23	313182000	313183188	AT5G17680.2| disease resistance protein (TIR-NBS-LRR class) | Chr5:5822999-5827153 FORWARD LENGTH=1295 | 201606
evm.model.scaffold_408.54_evm.model.scaffold_408.57	Chr24	13195496	13379575	AT2G19520.1| Transducin family protein / WD-40 repeat family protein | Chr2:8456006-8459235 FORWARD LENGTH=507 | 201606
evm.model.scaffold_408.56	Chr24	13252944	13291644	AT3G51550.1| Malectin/receptor-like protein kinase family protein | Chr3:19117877-19120564 REVERSE LENGTH=895 | 201606
evm.model.scaffold_408.60	Chr24	13408914	13410192	AT4G02420.1| Concanavalin A-like lectin protein kinase family protein | Chr4:1064363-1066372 REVERSE LENGTH=669 | 201606
evm.model.scaffold_408.61	Chr24	13410207	13423627	AT5G59700.1| Protein kinase superfamily protein | Chr5:24052613-24055102 REVERSE LENGTH=829 | 201606
evm.model.scaffold_11302.94	Chr24	16554237	16563878	AT4G21410.3| cysteine-rich RLK (RECEPTOR-like protein kinase) 29 | Chr4:11402463-11405025 REVERSE LENGTH=679 | 201606
evm.model.scaffold_11302.95	Chr24	16564977	16570463	AT4G21230.1| cysteine-rich RLK (RECEPTOR-like protein kinase) 27 | Chr4:11319244-11321679 REVERSE LENGTH=642 | 201606
evm.model.scaffold_11302.97	Chr24	16597673	16620114	AT1G51890.5| Leucine-rich repeat protein kinase family protein | Chr1:19274802-19277531 REVERSE LENGTH=604 | 201606
evm.model.scaffold_11302.98	Chr24	16632425	16638176	AT3G21300.1| RNA methyltransferase family protein | Chr3:7493654-7496257 REVERSE LENGTH=554 | 201606
evm.model.scaffold_11302.99	Chr24	16669924	16671366	AT3G21330.1| basic helix-loop-helix (bHLH) DNA-binding superfamily protein | Chr3:7507720-7508841 FORWARD LENGTH=373 | 201606
evm.model.scaffold_2912.85	Chr24	42786072	42787594	AT5G05800.5| Myb/SANT-like DNA-binding domain protein | Chr5:1743234-1744751 REVERSE LENGTH=449 | 201606
evm.model.scaffold_2912.83	Chr24	42920025	42920363	AT3G52320.1| F-box and associated interaction domains-containing protein | Chr3:19403020-19404192 REVERSE LENGTH=390 | 201606
evm.model.scaffold_2912.82	Chr24	42920510	42921720	AT3G06240.1| F-box family protein | Chr3:1887336-1888619 FORWARD LENGTH=427 | 201606
evm.model.scaffold_2912.81	Chr24	42924055	42925483	AT3G06240.1| F-box family protein | Chr3:1887336-1888619 FORWARD LENGTH=427 | 201606
evm.model.scaffold_2912.80	Chr24	42925940	42927040	AT3G06240.1| F-box family protein | Chr3:1887336-1888619 FORWARD LENGTH=427 | 201606
evm.model.scaffold_2912.79	Chr24	42927301	42933218	AT5G61910.2| DCD (Development and Cell Death) domain protein | Chr5:24861091-24863729 REVERSE LENGTH=738 | 201606
evm.model.scaffold_863.25	Chr24	52403753	52404899	AT4G10850.1| Nodulin MtN3 family protein | Chr4:6675068-6676718 FORWARD LENGTH=258 | 201606
evm.model.scaffold_863.27	Chr24	52422545	52423980	AT5G05400.3| LRR and NB-ARC domains-containing disease resistance protein | Chr5:1597745-1599862 REVERSE LENGTH=705 | 201606
evm.model.scaffold_863.28	Chr24	52430636	52431115	AT1G27180.8| disease resistance protein (TIR-NBS-LRR class) | Chr1:9441311-9445818 FORWARD LENGTH=1392 | 201606
evm.model.scaffold_863.30	Chr24	52433576	52434881	AT5G60200.1| TARGET OF MONOPTEROS 6 | Chr5:24241078-24241951 FORWARD LENGTH=257 | 201606
evm.model.scaffold_764.261	Chr24	77848644	77854978	AT4G31950.1| cytochrome P450%2C family 82%2C subfamily C%2C polypeptide 3 | Chr4:15455163-15457090 FORWARD LENGTH=512 |201606
evm.model.scaffold_764.259	Chr24	77868782	77873123	AT1G47640.1| seven transmembrane domain protein | Chr1:17518409-17519998 REVERSE LENGTH=228 | 201606
evm.model.scaffold_573.63.1	Chr24	98845505	98852576	AT1G73980.3| Phosphoribulokinase / Uridine kinase family | Chr1:27820292-27823527 REVERSE LENGTH=643 | 201606
evm.model.scaffold_573.62	Chr24	98854187	98856063	AT5G08180.2| Ribosomal protein L7Ae/L30e/S12e/Gadd45 family protein | Chr5:2631843-2633374 REVERSE LENGTH=156 | 201606
evm.model.scaffold_573.60	Chr24	98922732	98930686	AT5G23050.1| acyl-activating enzyme 17 | Chr5:7731513-7735399 REVERSE LENGTH=721 | 201606
evm.model.scaffold_733.115	Chr24	191754309	191756803	AT2G26640.1| 3-ketoacyl-CoA synthase 11 | Chr2:11330094-11331623 FORWARD LENGTH=509 | 201606
evm.model.scaffold_1139.261	Chr24	232651721	232652349	AT4G02020.1| SET domain-containing protein | Chr4:886693-891743 FORWARD LENGTH=856 | 201606
evm.model.scaffold_1139.316	Chr24	233559593	233566508	AT5G07590.3| Transducin/WD40 repeat-like superfamily protein | Chr5:2401712-2403731 REVERSE LENGTH=458 | 201606
evm.model.scaffold_11355.129_evm.model.scaffold_11355.130	Chr24	271691662	271695391	AT1G17870.1| ethylene-dependent gravitropism-deficient and yellow-green-like 3 | Chr1:6150036-6152185 REVERSE LENGTH=573| 201606
evm.model.scaffold_11355.131	Chr24	271696730	271697084	AT5G65870.1| phytosulfokine 5 precursor | Chr5:26351593-26352055 FORWARD LENGTH=77 | 201606
evm.model.scaffold_11355.132	Chr24	271738290	271813921	AT1G50000.1| methyltransferase | Chr1:18515183-18517244 REVERSE LENGTH=296 | 201606
evm.model.scaffold_11355.133	Chr24	271814756	271822052	AT4G05200.1| cysteine-rich RLK (RECEPTOR-like protein kinase) 25 | Chr4:2679793-2682309 REVERSE LENGTH=675 | 201606
evm.model.scaffold_11355.134	Chr24	271823971	271825310	AT5G51100.4| Fe superoxide dismutase 2 | Chr5:20773847-20775635 REVERSE LENGTH=230 | 201606
evm.model.scaffold_11355.135	Chr24	271841881	271842903	AT3G63140.1| chloroplast stem-loop binding protein of 41 kDa | Chr3:23327006-23328620 REVERSE LENGTH=406 | 201606
evm.model.scaffold_311.218	Chr24	280507748	280508884	AT1G75390.1| basic leucine-zipper 44 | Chr1:28292224-28292745 FORWARD LENGTH=173 | 201606
evm.model.scaffold_5181.53	Chr24	282200367	282205598	AT3G14470.2| NB-ARC domain-containing disease resistance protein | Chr3:4857940-4861104 FORWARD LENGTH=1054 | 201606
evm.model.scaffold_5181.59	Chr24	282242793	282265687	AT3G14470.2| NB-ARC domain-containing disease resistance protein | Chr3:4857940-4861104 FORWARD LENGTH=1054 | 201606
evm.model.scaffold_5181.58	Chr24	282249880	282250791	AT3G47680.1| DNA binding protein | Chr3:17577483-17578391 REVERSE LENGTH=302 | 201606
evm.model.scaffold_5181.60	Chr24	282267351	282268530	AT2G05710.1| aconitase 3 | Chr2:2141591-2146350 FORWARD LENGTH=990 | 201606
evm.model.scaffold_5181.61	Chr24	282268549	282274748	AT2G05710.1| aconitase 3 | Chr2:2141591-2146350 FORWARD LENGTH=990 | 201606
evm.model.scaffold_5181.65	Chr24	282348000	282348763	AT5G39150.1| RmlC-like cupins superfamily protein | Chr5:15670008-15670789 REVERSE LENGTH=221 | 201606
evm.model.scaffold_5181.66	Chr24	282351094	282351858	AT5G39160.1| RmlC-like cupins superfamily protein | Chr5:15679195-15679970 REVERSE LENGTH=222 | 201606
evm.model.scaffold_5181.67	Chr24	282366766	282367516	AT5G39150.1| RmlC-like cupins superfamily protein | Chr5:15670008-15670789 REVERSE LENGTH=221 | 201606
evm.model.scaffold_1535.272	Chr24	309466485	309470086	AT4G22320.2| golgin family A protein | Chr4:11793129-11794596 REVERSE LENGTH=237 | 201606
evm.model.scaffold_1535.271	Chr24	309470638	309471836	no hit
evm.model.scaffold_1535.270	Chr24	309472130	309477280	AT5G55200.1| Co-chaperone GrpE family protein | Chr5:22394705-22396335 FORWARD LENGTH=302 | 201606
evm.model.scaffold_1535.269	Chr24	309481435	309482968	AT4G26790.2| GDSL-like Lipase/Acylhydrolase superfamily protein | Chr4:13487859-13489149 FORWARD LENGTH=351 | 201606
evm.model.scaffold_1535.268	Chr24	309483268	309485195	AT2G47420.1| Ribosomal RNA adenine dimethylase family protein | Chr2:19457574-19458777 FORWARD LENGTH=353 | 201606
evm.model.scaffold_1535.267	Chr24	309486731	309498750	AT5G17790.1| zinc finger (Ran-binding) family protein | Chr5:5869810-5872671 REVERSE LENGTH=758 | 201606
evm.model.scaffold_1535.266	Chr24	309499271	309502641	AT4G26810.2| SWIB/MDM2 domain superfamily protein | Chr4:13492247-13492649 REVERSE LENGTH=106 | 201606
evm.model.scaffold_857.52	Chr24	326224607	326225180	AT3G12830.1| SAUR-like auxin-responsive protein family | Chr3:4079117-4079515 REVERSE LENGTH=132 | 201606
evm.model.scaffold_857.49	Chr24	326270665	326272618	AT5G39000.1| Malectin/receptor-like protein kinase family protein | Chr5:15611860-15614481 FORWARD LENGTH=873 | 201606
evm.model.scaffold_754.10	Chr25	79973397	79977710	AT3G02570.1| Mannose-6-phosphate isomerase%2C type I | Chr3:543463-545478 REVERSE LENGTH=432 | 201606
evm.model.scaffold_754.9	Chr25	80019101	80020522	AT5G48580.1| FK506- and rapamycin-binding protein 15 kD-2 | Chr5:19696156-19697304 REVERSE LENGTH=163 | 201606
evm.model.scaffold_290.88	Chr25	86963731	86968279	AT5G65810.1| transmembrane protein | Chr5:26337833-26339144 REVERSE LENGTH=258 | 201606
evm.model.scaffold_290.89	Chr25	86963817	86965985	AT3G49710.1| Pentatricopeptide repeat (PPR) superfamily protein | Chr3:18437845-18440010 FORWARD LENGTH=721 | 201606
evm.model.scaffold_290.87.1	Chr25	86968435	86972908	AT3G49725.1| GTP-binding protein%2C HflX | Chr3:18442448-18445397 REVERSE LENGTH=620 | 201606
evm.model.scaffold_290.28	Chr25	87990759	88000775	AT2G22870.1| P-loop containing nucleoside triphosphate hydrolases superfamily protein | Chr2:9739476-9740921 FORWARD LENGTH=300| 201606
evm.model.scaffold_290.26	Chr25	88022732	88025048	AT1G09060.4| JmjC domain protein JMJ24 | Chr1:2921235-2925254 REVERSE LENGTH=944 | 201606
evm.model.scaffold_290.25	Chr25	88028486	88035139	AT4G37680.5| heptahelical protein 4 | Chr4:17701231-17702568 FORWARD LENGTH=385 | 201606
evm.model.scaffold_290.22	Chr25	88096642	88098741	AT5G67620.1| DUF4228 domain protein | Chr5:26964891-26965720 REVERSE LENGTH=182 | 201606
evm.model.scaffold_479.72	Chr25	91834446	91838371	AT4G30710.4| QWRF motif protein (DUF566) | Chr4:14965706-14967881 REVERSE LENGTH=611 | 201606
evm.model.scaffold_479.71	Chr25	91839985	91845225	AT5G67030.1| zeaxanthin epoxidase (ZEP) (ABA1) | Chr5:26753745-26757090 REVERSE LENGTH=667 | 201606
evm.model.scaffold_479.68	Chr25	91860951	91861948	AT4G33985.1| membrane insertase%2C putative (DUF1685) | Chr4:16288301-16288857 REVERSE LENGTH=154 | 201606
evm.model.scaffold_479.67	Chr25	91866899	91872394	AT4G36990.1| heat shock factor 4 | Chr4:17440660-17441706 FORWARD LENGTH=284 | 201606
evm.model.scaffold_1097.220	Chr25	105689934	105692354	AT3G01050.5| membrane-anchored ubiquitin-fold protein 1 precursor | Chr3:13854-14675 FORWARD LENGTH=117 | 201606
evm.model.scaffold_1097.222	Chr25	105703117	105703596	AT3G21760.1| UDP-Glycosyltransferase superfamily protein | Chr3:7667099-7668556 FORWARD LENGTH=485 | 201606
evm.model.scaffold_1097.223	Chr25	105704347	105707110	AT3G21780.1| UDP-glucosyl transferase 71B6 | Chr3:7675051-7676490 REVERSE LENGTH=479 | 201606
evm.model.scaffold_1097.224	Chr25	105706379	105711531	AT5G39410.1| Saccharopine dehydrogenase | Chr5:15768415-15770274 REVERSE LENGTH=454 | 201606
evm.model.scaffold_1097.225	Chr25	105711549	105731067	AT5G39410.1| Saccharopine dehydrogenase | Chr5:15768415-15770274 REVERSE LENGTH=454 | 201606
evm.model.scaffold_1365.364	Chr25	111777739	111783794	AT3G48050.2| protein SUO | Chr3:17734270-17739412 REVERSE LENGTH=1613 | 201606
evm.model.scaffold_1365.248	Chr25	113801889	113805107	AT3G01500.2| carbonic anhydrase 1 | Chr3:194853-197873 REVERSE LENGTH=347 | 201606
evm.model.scaffold_638.189	Chr25	165575360	165576115	AT4G20860.1| FAD-binding Berberine family protein | Chr4:11172726-11174318 FORWARD LENGTH=530 | 201606
evm.model.scaffold_638.188	Chr25	165576463	165577957	AT2G34780.1| maternal effect embryo arrest 22 | Chr2:14668653-14673607 FORWARD LENGTH=1297 | 201606
evm.model.scaffold_638.187	Chr25	165578028	165579778	AT2G34780.4| maternal effect embryo arrest 22 | Chr2:14669201-14673607 FORWARD LENGTH=1236 | 201606
evm.model.scaffold_638.186	Chr25	165579924	165581286	AT2G34780.1| maternal effect embryo arrest 22 | Chr2:14668653-14673607 FORWARD LENGTH=1297 | 201606
evm.model.scaffold_638.185	Chr25	165631493	165640777	AT2G34780.1| maternal effect embryo arrest 22 | Chr2:14668653-14673607 FORWARD LENGTH=1297 | 201606
evm.model.scaffold_636.38	Chr25	173195747	173197236	AT5G38690.2| Zinc-finger domain of monoamine-oxidase A repressor R1 protein | Chr5:15479424-15482992 REVERSE LENGTH=572| 201606
evm.model.scaffold_636.39	Chr25	173197345	173197954	no hit
evm.model.scaffold_901.199	Chr25	179093827	179094339	AT5G47580.1| transmembrane protein | Chr5:19294948-19297194 REVERSE LENGTH=748 | 201606
evm.model.scaffold_901.200	Chr25	179094381	179094896	AT5G47580.1| transmembrane protein | Chr5:19294948-19297194 REVERSE LENGTH=748 | 201606
evm.model.scaffold_901.203	Chr25	179184442	179194387	AT1G50300.2| TBP-associated factor 15 | Chr1:18628818-18631282 REVERSE LENGTH=282 | 201606
evm.model.scaffold_901.204	Chr25	179194731	179195104	AT1G50300.1| TBP-associated factor 15 | Chr1:18628818-18631662 REVERSE LENGTH=372 | 201606
evm.model.scaffold_786.50	Chr25	180266901	180267509	AT1G04400.2| cryptochrome 2 | Chr1:1185719-1187901 REVERSE LENGTH=612 | 201606
evm.model.scaffold_786.56	Chr25	180332557	180333096	no hit
evm.model.scaffold_786.56	Chr25	180332557	180333096	no hit
evm.model.scaffold_786.56	Chr25	180332557	180333096	no hit
evm.model.scaffold_1274.23	Chr25	181367761	181372009	AT1G60670.2| hypothetical protein (DUF3755) | Chr1:22344099-22347140 FORWARD LENGTH=254 | 201606
evm.model.scaffold_1274.24	Chr25	181371984	181375830	AT1G10850.1| Leucine-rich repeat protein kinase family protein | Chr1:3612228-3614343 FORWARD LENGTH=663 | 201606
evm.model.scaffold_1274.27	Chr25	181398305	181400515	AT1G13570.3| F-box/RNI-like superfamily protein | Chr1:4642528-4643930 REVERSE LENGTH=416 | 201606
evm.model.scaffold_1274.28	Chr25	181409011	181414978	AT3G02820.2| zinc knuckle (CCHC-type) family protein | Chr3:611522-613294 FORWARD LENGTH=299 | 201606
evm.model.scaffold_1274.29	Chr25	181451709	181456856	AT3G11920.1| glutaredoxin-like protein | Chr3:3772311-3774887 FORWARD LENGTH=630 | 201606
evm.model.scaffold_1274.30.1	Chr25	181457166	181461398	AT1G27760.3| interferon-related developmental regulator family protein / IFRD protein family | Chr1:9668895-9671322 FORWARD LENGTH=441 | 201606
evm.model.scaffold_1274.31	Chr25	181470652	181473853	AT5G47860.1| Gut esterase (DUF1350) | Chr5:19381656-19384310 FORWARD LENGTH=431 | 201606
evm.model.scaffold_1274.35	Chr25	181507669	181516482	AT5G47860.1| Gut esterase (DUF1350) | Chr5:19381656-19384310 FORWARD LENGTH=431 | 201606
evm.model.scaffold_1274.36	Chr25	181517110	181521267	AT5G47870.1| cobalt ion-binding protein | Chr5:19384555-19385808 REVERSE LENGTH=199 | 201606
evm.model.scaffold_1474.127	Chr25	206567119	206671286	AT4G10760.1| mRNAadenosine methylase | Chr4:6619947-6623312 REVERSE LENGTH=685 | 201606
evm.model.scaffold_1474.125	Chr25	206688836	206694652	AT4G10770.1| oligopeptide transporter 7 | Chr4:6628646-6632517 REVERSE LENGTH=766 | 201606
evm.model.scaffold_1474.125	Chr25	206688836	206694652	AT4G10770.1| oligopeptide transporter 7 | Chr4:6628646-6632517 REVERSE LENGTH=766 | 201606
evm.model.scaffold_1474.122	Chr25	206720287	206720822	AT3G42860.1| zinc knuckle (CCHC-type) family protein | Chr3:14946458-14948097 REVERSE LENGTH=372 | 201606
evm.model.scaffold_1474.122	Chr25	206720287	206720822	AT3G42860.1| zinc knuckle (CCHC-type) family protein | Chr3:14946458-14948097 REVERSE LENGTH=372 | 201606
evm.model.scaffold_1474.120	Chr25	206724492	206726754	AT4G00910.1| aluminum activated malate transporter family protein | Chr4:389370-391287 REVERSE LENGTH=485 | 201606
evm.model.scaffold_1474.120	Chr25	206724492	206726754	AT4G00910.1| aluminum activated malate transporter family protein | Chr4:389370-391287 REVERSE LENGTH=485 | 201606
evm.model.scaffold_1474.119	Chr25	206728663	206732378	AT1G64625.2| Serine/threonine-protein kinase WNK (With No Lysine)-like protein | Chr1:24016878-24019181 FORWARD LENGTH=517| 201606
evm.model.scaffold_1474.119	Chr25	206728663	206732378	AT1G64625.2| Serine/threonine-protein kinase WNK (With No Lysine)-like protein | Chr1:24016878-24019181 FORWARD LENGTH=517| 201606
evm.model.scaffold_1474.114	Chr25	206782848	206784092	no hit
evm.model.scaffold_1474.113	Chr25	206784096	206785385	AT3G05675.3| BTB/POZ domain-containing protein | Chr3:1658425-1659859 REVERSE LENGTH=441 | 201606
evm.model.scaffold_1474.112	Chr25	206799110	206811465	AT5G42000.1| ORMDL family protein | Chr5:16799455-16800681 FORWARD LENGTH=154 | 201606
evm.model.scaffold_1474.18	Chr25	208429577	208434120	AT4G23990.1| cellulose synthase like G3 | Chr4:12456491-12460498 FORWARD LENGTH=751 | 201606
evm.model.scaffold_1474.15	Chr25	208468157	208473204	AT4G23990.1| cellulose synthase like G3 | Chr4:12456491-12460498 FORWARD LENGTH=751 | 201606
evm.model.scaffold_1474.12	Chr25	208542784	208546313	AT4G23990.1| cellulose synthase like G3 | Chr4:12456491-12460498 FORWARD LENGTH=751 | 201606
evm.model.scaffold_1474.11	Chr25	208547970	208551401	AT4G23990.2| cellulose synthase like G3 | Chr4:12458091-12460498 FORWARD LENGTH=537 | 201606
evm.model.scaffold_782.164	Chr25	211344197	211345780	AT4G17940.1| Tetratricopeptide repeat (TPR)-like superfamily protein | Chr4:9965787-9966778 FORWARD LENGTH=274 | 201606
evm.model.scaffold_782.166	Chr25	211434566	211443008	AT4G25960.1| P-glycoprotein 2 | Chr4:13177438-13183425 FORWARD LENGTH=1273 | 201606
evm.model.scaffold_782.167	Chr25	211455569	211456828	AT5G16760.1| Inositol 1%2C3%2C4-trisphosphate 5/6-kinase family protein | Chr5:5509890-5510849 FORWARD LENGTH=319 | 201606
evm.model.scaffold_6275.150	Chr25	213264598	213267377	AT5G23960.2| terpene synthase 21 | Chr5:8092969-8095128 FORWARD LENGTH=545 | 201606
evm.model.scaffold_6275.154	Chr25	213354600	213355368	AT4G12300.1| cytochrome P450%2C family 706%2C subfamily A%2C polypeptide 4 | Chr4:7308016-7309692 REVERSE LENGTH=516 | 201606
evm.model.scaffold_6275.154	Chr25	213354600	213355368	AT4G12300.1| cytochrome P450%2C family 706%2C subfamily A%2C polypeptide 4 | Chr4:7308016-7309692 REVERSE LENGTH=516 | 201606
evm.model.scaffold_6275.160	Chr25	213400433	213434654	AT5G23960.2| terpene synthase 21 | Chr5:8092969-8095128 FORWARD LENGTH=545 | 201606
evm.model.scaffold_6275.199	Chr25	214143160	214146350	no hit
evm.model.scaffold_6275.203	Chr25	214239983	214241158	AT4G12560.3| F-box and associated interaction domains-containing protein | Chr4:7441815-7443157 FORWARD LENGTH=413 | 201606
evm.model.scaffold_7515.100	Chr25	214298795	214299943	AT1G47730.1| F-box and associated interaction domains-containing protein | Chr1:17563931-17565106 REVERSE LENGTH=391 | 201606
evm.model.scaffold_1644.118	Chr25	219723057	219724155	no hit
evm.model.scaffold_1318.6	Chr26	11248739	11253382	AT1G53570.3| mitogen-activated protein kinase kinase kinase 3 | Chr1:19987391-19990733 FORWARD LENGTH=608 | 201606
evm.model.scaffold_1318.7	Chr26	11260553	11267289	AT5G64010.1| U2 small nuclear ribonucleoprotein auxiliary factor-like protein | Chr5:25618810-25620179 REVERSE LENGTH=236| 201606
evm.model.scaffold_1318.9	Chr26	11269306	11269638	AT2G30000.1| PHF5-like protein | Chr2:12804042-12804374 REVERSE LENGTH=110 | 201606
evm.model.scaffold_5969.70	Chr26	38044375	38044749	no hit
evm.model.scaffold_419.56	Chr26	106945166	106946557	AT1G49570.1| Peroxidase superfamily protein | Chr1:18347077-18348712 FORWARD LENGTH=350 | 201606
evm.model.scaffold_419.55	Chr26	106947836	106954352	AT5G66850.2| mitogen-activated protein kinase kinase kinase 5 | Chr5:26696093-26699159 REVERSE LENGTH=683 | 201606
evm.model.scaffold_235.55	Chr26	153227643	153232855	AT1G69260.1| ABI five binding protein | Chr1:26039314-26040570 FORWARD LENGTH=345 | 201606
evm.model.scaffold_235.53	Chr26	153294599	153296164	AT4G20840.1| FAD-binding Berberine family protein | Chr4:11157916-11159535 FORWARD LENGTH=539 | 201606
evm.model.scaffold_235.52	Chr26	153297936	153300632	AT3G55090.1| ABC-2 type transporter family protein | Chr3:20416342-20418552 REVERSE LENGTH=736 | 201606
evm.model.scaffold_235.51	Chr26	153301638	153305054	AT3G02130.2| receptor-like protein kinase 2 | Chr3:380777-384181 FORWARD LENGTH=1134 | 201606
evm.model.scaffold_235.50	Chr26	153307620	153312642	AT1G13750.1| Purple acid phosphatases superfamily protein | Chr1:4715490-4718091 REVERSE LENGTH=613 | 201606
evm.model.scaffold_235.49	Chr26	153314827	153316756	AT1G10380.1| Putative membrane lipoprotein | Chr1:3400706-3402110 FORWARD LENGTH=305 | 201606
evm.model.scaffold_235.48	Chr26	153319272	153324516	AT2G03510.1| SPFH/Band 7/PHB domain-containing membrane-associated protein family | Chr2:1066717-1068934 FORWARD LENGTH=356| 201606
evm.model.scaffold_1714.97	Chr26	189849903	189911524	AT4G32600.2| C3H4 type zinc finger protein | Chr4:15724010-15725737 FORWARD LENGTH=453 | 201606
evm.model.scaffold_1714.96	Chr26	189929966	189935694	AT5G11300.1| mitotic-like cyclin 3B from Arabidopsi | Chr5:3601811-3604466 REVERSE LENGTH=436 | 201606
evm.model.scaffold_1714.95	Chr26	189954931	189957478	AT5G27470.1| seryl-tRNA synthetase / serine-tRNA ligase | Chr5:9695087-9697154 FORWARD LENGTH=451 | 201606
evm.model.scaffold_10936.6_evm.model.scaffold_10936.8	Chr26	206496446	206521609	AT1G66950.1| pleiotropic drug resistance 11 | Chr1:24978239-24984461 FORWARD LENGTH=1454 | 201606
evm.model.scaffold_4568.206	Chr26	207660748	207664548	AT1G64625.2| Serine/threonine-protein kinase WNK (With No Lysine)-like protein | Chr1:24016878-24019181 FORWARD LENGTH=517| 201606
evm.model.scaffold_4568.205	Chr26	207667459	207669721	AT4G00910.1| aluminum activated malate transporter family protein | Chr4:389370-391287 REVERSE LENGTH=485 | 201606
evm.model.scaffold_4568.203	Chr26	207680097	207687872	AT4G10770.1| oligopeptide transporter 7 | Chr4:6628646-6632517 REVERSE LENGTH=766 | 201606
evm.model.scaffold_4568.202	Chr26	207692706	207693131	AT1G09950.1| RESPONSE TO ABA AND SALT 1 | Chr1:3240849-3241541 REVERSE LENGTH=230 | 201606
evm.model.scaffold_4568.201	Chr26	207703495	207707072	AT3G50790.2| esterase/lipase/thioesterase family protein | Chr3:18880074-18881940 REVERSE LENGTH=408 | 201606
evm.model.scaffold_4568.200	Chr26	207712165	207712849	AT4G24130.1| DUF538 family protein (Protein of unknown function%2C DUF538) | Chr4:12527861-12528423 FORWARD LENGTH=157 |201606
evm.model.scaffold_4568.199	Chr26	207747608	207752529	AT5G41940.1| Ypt/Rab-GAP domain of gyp1p superfamily protein | Chr5:16782039-16785451 FORWARD LENGTH=549 | 201606
evm.model.scaffold_4568.197	Chr26	207756600	207759746	AT4G24120.1| YELLOW STRIPE like 1 | Chr4:12524581-12527023 FORWARD LENGTH=673 | 201606
evm.model.scaffold_4568.196	Chr26	207767667	207768017	AT4G12240.1| zinc finger (C2H2 type) family protein | Chr4:7287895-7288989 FORWARD LENGTH=364 | 201606
evm.model.scaffold_4568.195	Chr26	207769131	207770024	no hit
evm.model.scaffold_4568.194	Chr26	207779562	207790559	no hit
evm.model.scaffold_4568.193	Chr26	207794979	207797406	AT4G24110.1| NADP-specific glutamate dehydrogenase | Chr4:12520010-12520762 REVERSE LENGTH=250 | 201606
evm.model.scaffold_1353.135	Chr26	214207204	214210178	AT5G23960.2| terpene synthase 21 | Chr5:8092969-8095128 FORWARD LENGTH=545 | 201606
evm.model.scaffold_1353.134	Chr26	214222497	214227660	AT5G23960.2| terpene synthase 21 | Chr5:8092969-8095128 FORWARD LENGTH=545 | 201606
evm.model.scaffold_147.109	Chr26	214312957	214314972	AT4G12300.1| cytochrome P450%2C family 706%2C subfamily A%2C polypeptide 4 | Chr4:7308016-7309692 REVERSE LENGTH=516 | 201606
evm.model.scaffold_11771.3	Chr26	216034530	216040283	AT5G41140.2| Myosin heavy chain-related protein | Chr5:16468726-16472546 FORWARD LENGTH=976 | 201606
evm.model.scaffold_11771.6	Chr26	216064227	216065430	AT1G63410.1| LURP-one-like protein (DUF567) | Chr1:23510811-23511997 REVERSE LENGTH=191 | 201606
evm.model.scaffold_11771.8	Chr26	216102707	216103853	AT1G63410.3| LURP-one-like protein (DUF567) | Chr1:23511018-23511997 REVERSE LENGTH=153 | 201606
evm.model.scaffold_11771.305	Chr26	220675787	220679873	AT2G20570.1| GBF's pro-rich region-interacting factor 1 | Chr2:8855486-8857522 FORWARD LENGTH=420 | 201606
evm.model.scaffold_11771.307	Chr26	220732699	220735002	AT4G12300.1| cytochrome P450%2C family 706%2C subfamily A%2C polypeptide 4 | Chr4:7308016-7309692 REVERSE LENGTH=516 | 201606
evm.model.scaffold_11771.308	Chr26	220751183	220752214	AT4G22680.1| myb domain protein 85 | Chr4:11922789-11924080 REVERSE LENGTH=266 | 201606
evm.model.scaffold_11771.309	Chr26	220780375	220783287	AT4G22670.1| HSP70-interacting protein 1 | Chr4:11918236-11920671 FORWARD LENGTH=441 | 201606
evm.model.scaffold_11771.310	Chr26	220791490	220793540	AT1G62780.1| dimethylallyl%2C adenosine tRNA methylthiotransferase | Chr1:23249349-23251066 REVERSE LENGTH=237 | 201606
evm.model.scaffold_11771.311	Chr26	220795855	220796916	AT5G62350.1| Plant invertase/pectin methylesterase inhibitor superfamily protein | Chr5:25037504-25038112 FORWARD LENGTH=202| 201606
evm.model.scaffold_11771.313	Chr26	220806468	220811464	AT1G62710.1| beta vacuolar processing enzyme | Chr1:23224070-23226857 REVERSE LENGTH=486 | 201606
evm.model.scaffold_11771.314	Chr26	220820930	220821750	AT3G20210.1| delta vacuolar processing enzyme | Chr3:7052482-7054525 FORWARD LENGTH=466 | 201606
evm.model.scaffold_11771.315	Chr26	220823014	220824461	AT1G62710.1| beta vacuolar processing enzyme | Chr1:23224070-23226857 REVERSE LENGTH=486 | 201606
evm.model.scaffold_11771.316	Chr26	220830068	220831071	AT3G60690.1| SAUR-like auxin-responsive protein family | Chr3:22435262-22435774 FORWARD LENGTH=170 | 201606
evm.model.scaffold_712.10	Chr26	224675626	224678750	AT1G32330.2| heat shock transcription factor A1D | Chr1:11657366-11660234 REVERSE LENGTH=482 | 201606
evm.model.scaffold_712.9	Chr26	224701111	224704695	AT4G17760.1| PCNA domain-containing protein | Chr4:9871820-9873257 FORWARD LENGTH=300 | 201606
evm.model.scaffold_712.8	Chr26	224704728	224709684	AT1G32340.1| NDR1/HIN1-like 8 | Chr1:11663462-11666037 REVERSE LENGTH=688 | 201606
evm.model.scaffold_2599.48	Chr27	1420343	1424155	no hit
evm.model.scaffold_2599.49	Chr27	1424810	1487152	AT5G52070.4| Agenet domain-containing protein | Chr5:21162116-21164717 FORWARD LENGTH=271 | 201606
evm.model.scaffold_2599.50	Chr27	1490471	1496118	AT5G42670.1| Agenet domain-containing protein | Chr5:17108262-17110235 FORWARD LENGTH=300 | 201606
evm.model.scaffold_2599.52	Chr27	1523277	1528174	AT4G24010.1| cellulose synthase like G1 | Chr4:12466391-12469760 FORWARD LENGTH=760 | 201606
evm.model.scaffold_2599.53	Chr27	1528610	1530286	AT4G14480.1| Protein kinase superfamily protein | Chr4:8330081-8331544 REVERSE LENGTH=487 | 201606
evm.model.scaffold_2599.54	Chr27	1534655	1537626	AT3G23150.2| Signal transduction histidine kinase%2C hybrid-type%2C ethylene sensor | Chr3:8255156-8256970 FORWARD LENGTH=604| 201606
evm.model.scaffold_2599.55	Chr27	1554319	1560204	AT4G14455.1| Target SNARE coiled-coil domain protein | Chr4:8310482-8311938 FORWARD LENGTH=130 | 201606
evm.model.scaffold_1003.45	Chr27	6616012	6620631	AT5G37190.2| COP1-interacting protein 4 | Chr5:14723589-14726694 REVERSE LENGTH=829 | 201606
[truncated: 106 more rows]

## Sheet: Table S7
Table S7 Significant SNPs associated with four major rooting traits detected by GWAS with multiple models.
[truncated: 82 more rows]

[truncated: 3 more sheets: Table S8, Table S9, Table S10]
